# Supplementary material for: The Effects of Microsatellite Selection on Linked Sequence Diversity
Source: Genome Biol Evol. 2014 Jun 19;6(7):1843–61. doi: 10.1093/gbe/evu134 (PMC4122932; doi:10.1093/gbe/evu134)
Supplement: Supplementary Data [file supp_evu134_suppl_data.zip]

Archive with 3 entries (3 files):
- theta.bib
- gbe_supplementary.pdf
- mbe.bst
