# Supplementary material for: The Effects of Microsatellite Selection on Linked Sequence Diversity
Source: Genome Biol Evol. 2014 Jun 19;6(7):1843–61. doi: 10.1093/gbe/evu134 (PMC4122932; doi:10.1093/gbe/evu134)
Supplement: Supplementary Data [file supp_evu134_suppl_data.zip › theta.bib]

% This file was created with JabRef 2.10b2.
% Encoding: UTF-8


@Article{dequervain06,
  Title                    = {Identification of a genetic cluster influencing memory performance and hippocampal activity in humans},
  Author                   = {D. J.-F. deQuervain and A. Papassotiropoulos},
  Journal                  = {PNAS},
  Year                     = {2006},
  Pages                    = {4270-4274},
  Volume                   = {103}
}

@Article{1000genomes10,
  Title                    = {A map of human genome variation from population-scale sequencing},
  Author                   = {{1000 Genomes Project Consortium}},
  Journal                  = {Nature},
  Year                     = {2010},
  Pages                    = {1061-1073},
  Volume                   = {467}
}

@Article{aandahl12,
  Title                    = {A model-based Bayesian estimation of the rate of evolution of {VNTR} loci in \emph{Mycobacterium tuberculosis}},
  Author                   = {R. Z. Aandahl and J. F. Reyes and S. A. Sisson and M. M. Tanaka},
  Journal                  = {PLoS Computational Biology},
  Year                     = {2012},
  Pages                    = {e1002573},
  Volume                   = {8}
}

@Article{Abhary2010,
  Title                    = {Aldose reductase gene polymorphisms and diabetic retinopathy susceptibility.},
  Author                   = {Sotoodeh Abhary and Kathryn P Burdon and Kate J Laurie and Stacey Thorpe and John Landers and Lucy Goold and Stewart Lake and Nikolai Petrovsky and Jamie E Craig},
  Journal                  = {Diabetes Care},
  Year                     = {2010},

  Month                    = {Aug},
  Number                   = {8},
  Pages                    = {1834--1836},
  Volume                   = {33},

  Abstract                 = {Aldose reductase (ALR) is involved in diabetic microvascular damage via the polyol pathway. A recent meta-analysis found genetic variation in the ALR gene (AKR1B1) to be significantly associated with diabetic retinopathy (DR). We investigated the genetic association of AKR1B1 with DR.The study enrolled 909 individuals with diabetes. Participants were genotyped for an AKR1B1 (CA)n microsatellite and 14 tag single nucleotide polymorphisms, and ophthalmological assessment was performed.A total of 514 individuals were found to have DR. rs9640883 was significantly associated with DR (P = 0.0005). However, AKR1B1 variation was not independently associated with DR development after adjusting for relevant clinical parameters. rs9640883 was associated with duration of diabetes (P = 0.002).Many previous reports have failed to account for known risk factors for DR. The commonly reported association of AKR1B1 with DR may be due to an association of the gene with younger age at onset of diabetes.},
  Doi                      = {10.2337/dc09-1893},
  Institution              = {Department of Ophthalmology, Flinders Medical Centre and Flinders University, Adelaide, South Australia, Australia.},
  Keywords                 = {Aldehyde Reductase, genetics; Diabetic Retinopathy, genetics; Female; Genetic Predisposition to Disease; Humans; Male; Polymorphism, Genetic, genetics},
  Language                 = {eng},
  Medline-pst              = {ppublish},
  Owner                    = {naiad},
  Pii                      = {dc09-1893},
  Pmid                     = {20424224},
  Timestamp                = {2013.01.21},
  Url                      = {http://dx.doi.org/10.2337/dc09-1893}
}

@Article{adams04,
  Title                    = {Maximum-likelihood estimation of demographic parameters using the frequency spectrum of unlinked single-nucleotide polymorphism},
  Author                   = {A M. Adams and R. R. Hudson},
  Journal                  = {Genetics},
  Year                     = {2004},
  Pages                    = {1699-1712},
  Volume                   = {168}
}

@Article{agarwal00,
  Title                    = {CA-repeat polymorphism in intron 1 of HSD11B2: effects on gene expression and salt sensitivity},
  Author                   = {A. K. Agarwal and G. Giacchetti and G. Lavery and H. Nikkila and M. Palermo and M. Ricketts and C. McTernan and G. Bianchi and P. Manunta and P. Strazzullo and F. Mantero and P. C. White and P. M> Stewart},
  Journal                  = {Hypertension},
  Year                     = {2000},
  Pages                    = {187-194},
  Volume                   = {36}
}

@Article{Aitken2004,
  Title                    = {Single nucleotide polymorphism (SNP) discovery in mammals: a targeted-gene approach.},
  Author                   = {Nicola Aitken and Steven Smith and Carsten Schwarz and Phillip A Morin},
  Journal                  = {Mol Ecol},
  Year                     = {2004},

  Month                    = {Jun},
  Number                   = {6},
  Pages                    = {1423--1431},
  Volume                   = {13},

  Abstract                 = {Single nucleotide polymorphisms (SNPs) have rarely been exploited in nonhuman and nonmodel organism genetic studies. This is due partly to difficulties in finding SNPs in species where little DNA sequence data exist, as well as to a lack of robust and inexpensive genotyping methods. We have explored one SNP discovery method for molecular ecology, evolution, and conservation studies to evaluate the method and its limitations for population genetics in mammals. We made use of 'CATS' (or 'EPIC') primers to screen for novel SNPs in mammals. Most of these primer sets were designed from primates and/or rodents, for amplifying intron regions from conserved genes. We have screened 202 loci in 16 representatives of the major mammalian clades. Polymerase chain reaction (PCR) success correlated with phylogenetic distance from the human and mouse sequences used to design most primers; for example, specific PCR products from primates and the mouse amplified the most consistently and the marsupial and armadillo amplifications were least successful. Approximately 24\% (opossum) to 65\% (chimpanzee) of primers produced usable PCR product(s) in the mammals tested. Products produced generally high but variable levels of readable sequence and similarity to the expected genes. In a preliminary screen of chimpanzee DNA, 12 SNPs were identified from six (of 11) sequenced regions, yielding a SNP on average every 400 base pairs (bp). Given the progress in genome sequencing, and the large numbers of CATS-like primers published to date, this approach may yield sufficient SNPs per species for population and conservation genetic studies in nonmodel mammals and other organisms.},
  Doi                      = {10.1111/j.1365-294X.2004.02159.x},
  Institution              = {Laboratory for Conservation Genetics, Max Planck Institute for Evolutionary Anthropology, Inselstrasse 22, D-04103, Leipzig, Germany.},
  Keywords                 = {Animals; Base Sequence; DNA Primers; Genotype; Mammals, genetics; Molecular Sequence Data; Polymorphism, Single Nucleotide, genetics; Sequence Analysis, DNA, methods; Species Specificity},
  Language                 = {eng},
  Medline-pst              = {ppublish},
  Owner                    = {forestghost},
  Pii                      = {MEC2159},
  Pmid                     = {15140087},
  Timestamp                = {2013.01.10},
  Url                      = {http://dx.doi.org/10.1111/j.1365-294X.2004.02159.x}
}

@Article{akey09,
  Title                    = {Constructing genomic maps of positive selection in humans: where do we go from here?},
  Author                   = {J. M. Akey},
  Journal                  = {Genome Research},
  Year                     = {2009},
  Pages                    = {711-722},
  Volume                   = {19}
}

@Article{Alachiotis2012,
  Title                    = {OmegaPlus: a scalable tool for rapid detection of selective sweeps in whole-genome datasets.},
  Author                   = {Alachiotis, N. and Stamatakis, A. and Pavlidis, P.},
  Journal                  = {Bioinformatics},
  Year                     = {2012},

  Month                    = {Sep},
  Number                   = {17},
  Pages                    = {2274--2275},
  Volume                   = {28},

  __markedentry            = {[forestgeist:6]},
  Abstract                 = {Recent advances in sequencing technologies have led to the rapid accumulation of molecular sequence data. Analyzing whole-genome data (as obtained from next-generation sequencers) from intra-species samples allows to detect signatures of positive selection along the genome and therefore identify potentially advantageous genes in the course of the evolution of a population. We introduce OmegaPlus, an open-source tool for rapid detection of selective sweeps in whole-genome data based on linkage disequilibrium. The tool is up to two orders of magnitude faster than existing programs for this purpose and also exhibits up to two orders of magnitude smaller memory requirements.OmegaPlus is available under GNU GPL at http://www.exelixis-lab.org/software.html.},
  Doi                      = {10.1093/bioinformatics/bts419},
  Institution              = {The Exelixis Lab, Scientific Computing Group, Heidelberg Institute for Theoretical Studies, 69118 Heidelberg, Germany. n.alachiotis@gmail.com},
  Keywords                 = {Base Sequence; Biological Evolution; Genome; Genome-Wide Association Study; Genomics, methods; Linkage Disequilibrium; Models, Genetic; Molecular Sequence Data; Polymorphism, Single Nucleotide; Software},
  Language                 = {eng},
  Medline-pst              = {ppublish},
  Owner                    = {forestgeist},
  Pii                      = {bts419},
  Pmid                     = {22760304},
  Timestamp                = {2014.04.29},
  Url                      = {http://dx.doi.org/10.1093/bioinformatics/bts419}
}

@Article{albers10,
  Title                    = {Dindel: Accurate indel calls from short-read data},
  Author                   = {C. A. Albers and G. Lunter and D. G. Macarthur and G. McVean and W. H. Ouwehand and R. Durbin},
  Journal                  = {Genome Research},
  Year                     = {2010},
  Volume                   = {E-published ahead of print, October 27}
}

@Article{Amador2004,
  Title                    = {An epidermal growth factor receptor intron 1 polymorphism mediates response to epidermal growth factor receptor inhibitors.},
  Author                   = {Maria L Amador and Darin Oppenheimer and Sofia Perea and Anirban Maitra and George Cusatis and George Cusati and Christi Iacobuzio-Donahue and Sharyn D Baker and Raheela Ashfaq and Chris Takimoto and Arlene Forastiere and Manuel Hidalgo},
  Journal                  = {Cancer Res},
  Year                     = {2004},

  Month                    = {Dec},
  Number                   = {24},
  Pages                    = {9139--9143},
  Volume                   = {64},

  Abstract                 = {This study tested the hypothesis that the number of CA single sequence repeat (CA-SSR) in the intron 1 of the epidermal growth factor receptor (egfr) gene, which affects transcription efficiency of the gene, is associated with the response to EGFR inhibitors. To this end, we determined the number of CA dinucleotides in the intron 1 of the egfr gene in a panel of 12 head and neck cancer cell lines that lack egfr gene amplification and measured the expression of EGFR (mRNA and protein), as well as response to EGFR inhibition. Cells with lower number of CA dinucleotides in the CA-SSR had higher expression of the EGFR gene and protein and were more sensitive to the inhibitory effects of erlotinib, a small molecule inhibitor of the EGFR tyrosine-kinase. Phenotypic modification by silencing EGFR mRNA expression in a susceptible cell line induced resistance to the drug. The number of CA dinucleotide was equivalent in genomic and tumor DNA obtained from 30 patients with head and neck cancer. In a clinical study in colorectal cancer, subjects with lower number of CA dinucleotide frequently developed skin toxicity, a feature that is related to the antitumor activity of this class of drugs. These results suggest that polymorphic variations in the intron 1 of the egfr gene is associated with response to EGFR inhibitors and may provide an explanation as to why the development of skin toxicity is associated with a favorable outcome in patients treated with these agents.},
  Doi                      = {10.1158/0008-5472.CAN-04-1036},
  Institution              = {Sidney Kimmel Comprehensive Cancer Center at Johns Hopkins, The Johns Hopkins University School of Medicine, Baltimore, Maryland.},
  Keywords                 = {Cell Line, Tumor; Colorectal Neoplasms, drug therapy/genetics; DNA, Neoplasm, genetics; Dinucleotide Repeats; Gene Silencing; Genes, erbB-1, genetics; Genetic Predisposition to Disease; Head and Neck Neoplasms, drug therapy/genetics; Humans; In Situ Hybridization, Fluorescence; Introns; Polymorphism, Genetic; Protein Kinase Inhibitors, administration /&/ dosage/pharmacology; Quinazolines, adverse effects/pharmacology; RNA, Messenger, genetics; RNA, Small Interfering, genetics; Receptor, Epidermal Growth Factor, antagonists /&/ inhibitors/biosynthesis/genetics; Skin, drug effects},
  Language                 = {eng},
  Medline-pst              = {ppublish},
  Owner                    = {forestghost},
  Pii                      = {64/24/9139},
  Pmid                     = {15604284},
  Timestamp                = {2013.01.18},
  Url                      = {http://dx.doi.org/10.1158/0008-5472.CAN-04-1036}
}

@Article{amos96,
  Title                    = {Microsatellites show mutational bias and heterozygote instability},
  Author                   = {W. Amos and S. J. Sawcer and R. W. Feakes and D. C. Rubinsztein},
  Journal                  = {Nature Genetics},
  Year                     = {1996},
  Pages                    = {390-391},
  Volume                   = {13}
}

@Article{Ananda2013,
  Title                    = {Distinct mutational behaviors differentiate short tandem repeats from microsatellites in the human genome.},
  Author                   = {Guruprasad Ananda and Erin Walsh and Kimberly D Jacob and Maria Krasilnikova and Kristin A Eckert and Francesca Chiaromonte and Kateryna D Makova},
  Journal                  = {Genome Biol Evol},
  Year                     = {2013},

  Month                    = {Jan},
  Number                   = {3},
  Pages                    = {606--620},
  Volume                   = {5},

  Abstract                 = {A tandem repeat's (TR) propensity to mutate increases with repeat number, and can become very pronounced beyond a critical boundary, transforming it into a microsatellite (MS). However, a clear understanding of the mutational behavior of different TR classes and motifs and related mechanisms is lacking, as is a consensus on the existence of a boundary separating short TRs (STRs) from MSs. This hinders our understanding of MSs' mutational properties and their effective use as genetic markers. Using indel calls for 179 individuals from 1000 Genomes Pilot-1 Project, we determined polymorphism incidence for four major TR classes, and formalized its varying relationship with repeat number using segmented regression. We observed a biphasic regime with a transition from a faster to a slower exponential growth at 9, 5, 4, and 4 repeats for mono-, di-, tri-, and tetranucleotide TRs, respectively. We used an in vitro mutagenesis assay to evaluate the contribution of strand slippage errors to mutability. STRs and MSs differ in their absolute polymorphism levels, but more importantly in their rates of mutability growth. Although strand slippage is a major factor driving mononucleotide polymorphism incidence, dinucleotide polymorphism incidence is greater than that expected due to strand slippage alone, indicating that additional cellular factors might be driving dinucleotide mutability in the human genome. Leveraging on hundreds of human genomes, we present the first comprehensive, genome-wide analysis of TR mutational behavior, encompassing several motif sizes and compositions.},
  Doi                      = {10.1093/gbe/evs116},
  Institution              = {Integrative Biosciences, Bioinformatics and Genomics Option, Pennsylvania State University, PA, USA.},
  Language                 = {eng},
  Medline-pst              = {ppublish},
  Owner                    = {forestghost},
  Pii                      = {evs116},
  Pmid                     = {23241442},
  Timestamp                = {2013.04.15},
  Url                      = {http://dx.doi.org/10.1093/gbe/evs116}
}

@Book{avise94,
  Title                    = {Molecular markers, nautral history and evolution},
  Author                   = {J.C. Avise},
  Publisher                = {Kluwer Academic Publishers},
  Year                     = {1994}
}

@Manual{azzalini11,
  Title                    = {{R} package \texttt{sn}: The skew-normal and skew-$t$ distributions (version 0.4-17)},

  Address                  = {Universit\`a di Padova, Italia},
  Author                   = {A. Azzalini},
  Year                     = {2011},

  Url                      = {http://azzalini.stat.unipd.it/SN}
}

@Article{azzalini99,
  Title                    = {Statistical applications of the multivariate skew normal distribution},
  Author                   = {A. Azzalini and A. Capitanio},
  Journal                  = {Journal of the Royal Statistical Society, series B},
  Year                     = {1999},
  Pages                    = {579-602},
  Volume                   = {61}
}

@Article{Azziz2004,
  Title                    = {The prevalence and features of the polycystic ovary syndrome in an unselected population.},
  Author                   = {Ricardo Azziz and Keslie S Woods and Rosario Reyna and Timothy J Key and Eric S Knochenhauer and Bulent O Yildiz},
  Journal                  = {J Clin Endocrinol Metab},
  Year                     = {2004},

  Month                    = {Jun},
  Number                   = {6},
  Pages                    = {2745--2749},
  Volume                   = {89},

  Doi                      = {10.1210/jc.2003-032046},
  Keywords                 = {Adolescent; Adult; African Continental Ancestry Group, statistics /&/ numerical data; Alabama, epidemiology; European Continental Ancestry Group, statistics /&/ numerical data; Female; Hirsutism, ethnology; Humans; Job Application; Menstruation Disturbances, ethnology; Middle Aged; Patient Selection; Polycystic Ovary Syndrome, ethnology; Premenopause; Prevalence},
  Language                 = {eng},
  Medline-pst              = {ppublish},
  Owner                    = {naiad},
  Pii                      = {89/6/2745},
  Pmid                     = {15181052},
  Timestamp                = {2013.01.16},
  Url                      = {http://dx.doi.org/10.1210/jc.2003-032046}
}

@Article{burger98,
  Title                    = {Mathematical properties of mutation-selection models},
  Author                   = {R. B{\"{u}}rger},
  Journal                  = {Genetica},
  Year                     = {1998},
  Pages                    = {279-298},
  Volume                   = {102/103}
}

@Article{burger88,
  Title                    = {Mutation-selection balance and continuum-of-allele models},
  Author                   = {R. B{\"{u}}rger},
  Journal                  = {Mathematical Biosciences},
  Year                     = {1988},
  Pages                    = {67-83},
  Volume                   = {91}
}

@Article{Babiloni2001,
  Title                    = {Mapping of early and late human somatosensory evoked brain potentials to phasic galvanic painful stimulation.},
  Author                   = {C. Babiloni and F. Babiloni and F. Carducci and F. Cincotti and F. Rosciarelli and P. Rossini and L. Arendt-Nielsen and A. Chen},
  Journal                  = {Hum Brain Mapp},
  Year                     = {2001},

  Month                    = {Mar},
  Number                   = {3},
  Pages                    = {168--179},
  Volume                   = {12},

  Abstract                 = {In the present study, we modeled the spatiotemporal evolution of human somatosensory evoked cortical potentials (SEPs) to brief median-nerve galvanic painful stimulation. SEPs were recorded (-50 to +250 ms) from 12 healthy subjects following nonpainful (reference), slight painful, and moderate painful stimulations (subjective scale). Laplacian transformation of scalp SEPs reduced head volume conduction effects and annulled electric reference influence. Typical SEP components to the galvanic nonpainful stimulation were contralateral frontal P20-N30-N60-N120-P170, central P22-P40, and parietal N20-P30-P60-P120 (N = negativity, P = positivity, number = latency in ms). These components were observed also with the painful stimulations, the N60, N120, P170 having a longer latency with the painful than nonpainful stimulations. Additional SEP components elicited by the painful stimulations were parietomedian P80 as well as central N125, P170 (cP170), and P200. These additional SEP components included the typical vertex negative-positive complex following transient painful stimulations. Latency of the SEP components exclusively elicited by painful stimulation is highly compatible with the involvement of A delta myelinated fibers/spinothalamic pathway. The topography of these components is in line with the response of both nociceptive medial and lateral systems including bilateral primary sensorimotor and anterior cingulate cortical areas. The role of attentive, affective, and motor aspects in the modulation of the reported SEP components merits investigation in future experiments.},
  Institution              = { Roma, Italy. claudio.babiloni@uniroma1.it},
  Keywords                 = {Adult; Brain Mapping; Brain, physiology; Electroencephalography; Evoked Potentials, Somatosensory, physiology; Galvanic Skin Response, physiology; Humans; Male; Pain Threshold; Pain, physiopathology; Physical Stimulation; Time Factors},
  Language                 = {eng},
  Medline-pst              = {ppublish},
  Owner                    = {forestghost},
  Pii                      = {3.0.CO;2-O},
  Pmid                     = {11170308},
  Timestamp                = {2013.01.09}
}

@Article{Bachtrog2000,
  Title                    = {Microsatellite variability differs between dinucleotide repeat motifs-evidence from Drosophila melanogaster.},
  Author                   = {D. Bachtrog and M. Agis and M. Imhof and C. Schlötterer},
  Journal                  = {Mol Biol Evol},
  Year                     = {2000},

  Month                    = {Sep},
  Number                   = {9},
  Pages                    = {1277--1285},
  Volume                   = {17},

  Abstract                 = {Recently, the use of microsatellites as genetic markers has become very popular. While their evolutionary dynamics are not yet fully understood, the emerging picture is that several factors are influencing microsatellite mutation rates. Recent experiments demonstrated a significant effect of repeat motif length on microsatellite mutation rates. Here, we studied the influence of the base composition of the microsatellite. Forty-two microsatellite loci on the second chromosome with the three most abundant dinucleotide repeat motifs (TC/AG, AT/TA, GT/CA) were characterized for six different Drosophila melanogaster populations. Applying ANOVA to the variance in repeat number, we found a significant influence of repeat motif on microsatellite variability. Calculating relative mutation rates, GT/CA appears to have the highest mutation rate, and AT/TA appears to have the lowest. Similar differences in mutation rates were obtained by an alternative method which estimates microsatellite mutation rates from their genomic length distribution.},
  Institution              = {Institut für Tierzucht und Genetik, Vienna, Austria.},
  Keywords                 = {Alleles; Analysis of Variance; Animals; DNA, genetics; Dinucleotide Repeats, genetics; Drosophila melanogaster, genetics; Genetic Variation; Microsatellite Repeats, genetics; Mutation},
  Language                 = {eng},
  Medline-pst              = {ppublish},
  Owner                    = {naiad},
  Pmid                     = {10958844},
  Timestamp                = {2013.01.12}
}

@Article{Bachtrog1999,
  Title                    = {Distribution of dinucleotide microsatellites in the Drosophila melanogaster genome.},
  Author                   = {D. Bachtrog and S. Weiss and B. Zangerl and G. Brem and C. Schlötterer},
  Journal                  = {Mol Biol Evol},
  Year                     = {1999},

  Month                    = {May},
  Number                   = {5},
  Pages                    = {602--610},
  Volume                   = {16},

  Abstract                 = {Microsatellites, a special class of repetitive DNA, have become one of the most popular genetic markers. The progress of various genome projects has made it possible to study the genomic distribution of microsatellites and to evaluate the potential influence of several parameters on their genesis. We report the distribution of dinucleotide microsatellites in the genome of Drosophila melanogaster. When considering only microsatellites with five or more repeat units, the average length of dinucleotide repeats in D. melanogaster is 6.7 repeats. We tested a wide range of parameters which could potentially influence microsatellite density, and we did not detect a significant influence of recombination rate, number of exons, or total length of coding sequence. In concordance with the neutral expectation for the origin of microsatellites, a significant positive correlation between AT content and (AT/TA)n microsatellite density was detected. While this pattern may indicate that microsatellite genesis is a random process, we also found evidence for a nonrandom distribution of microsatellites. Average microsatellite density was higher on the X chromosome, but extreme heterogeneity was observed between different genomic regions. Such a clumping of microsatellites was also evident on a more local scale, as 38.9\% of the contiguous sequences analyzed showed a deviation from a random distribution of microsatellites.},
  Institution              = {Institut für Tierzucht und Genetik, Vienna, Austria.},
  Keywords                 = {Animals; Dinucleotide Repeats, genetics; Drosophila melanogaster, genetics; Genetic Variation; Genome; Models, Genetic; Regression Analysis},
  Language                 = {eng},
  Medline-pst              = {ppublish},
  Owner                    = {naiad},
  Pmid                     = {10335653},
  Timestamp                = {2013.01.12}
}

@Book{baldi98,
  Title                    = {Bioinformatics: The machine learning approach},
  Author                   = {P. Baldi and S. Brunak},
  Publisher                = {The MIT Press},
  Year                     = {1998},
  Edition                  = {First}
}

@Article{Baldwin1995,
  Title                    = {Mutations in PAX3 that cause Waardenburg syndrome type I: ten new mutations and review of the literature.},
  Author                   = {C. T. Baldwin and C. F. Hoth and R. A. Macina and A. Milunsky},
  Journal                  = {Am J Med Genet},
  Year                     = {1995},

  Month                    = {Aug},
  Number                   = {2},
  Pages                    = {115--122},
  Volume                   = {58},

  Abstract                 = {Waardenburg syndrome (WS) is an autosomal-dominant disorder characterized by sensorineural hearing loss, dystopia canthorum, and pigmentary disturbances, and it represents the most common form of inherited deafness in infants. WS type I is characterized by the presence of dystopia canthorum, while individuals with WS type II have normally-located canthi. WS type III is similar to WS type I but is also characterized by musculoskeletal abnormalities. Defects in the PAX3 gene, a transcription factor expressed during embryonic development, have been shown to cause WS types I and III in several families. In contrast, mutations in PAX3 do not cause WS type II, and linkage of the disease to other chromosomal regions has been demonstrated. We describe 10 additional mutations in the PAX3 gene in families with WS type I. Eight of these mutations are in the region of PAX3, where only one mutation has been previously described. These mutations, together with those previously reported, cover essentially the entire PAX3 gene and represent a wide spectrum of mutations that can cause WS type I. Thus far, all but one of the mutations are private; only one mutation has been reported in two apparently unrelated families. Our analysis thus far demonstrates little correlation between genotype and phenotype; deletions of the entire PAX3 gene result in phenotypes indistinguishable from those associated with single-base substitutions in the paired domain or homeodomain of PAX3. Moreover, two similar mutations in close proximity can result in significantly different phenotypes, WS type I in one family and WS type III in another.},
  Doi                      = {10.1002/ajmg.1320580205},
  Institution              = {Center for Human Genetics, Boston University School of Medicine, Massachusetts 02118, USA.},
  Keywords                 = {Amino Acid Sequence; Base Sequence; DNA-Binding Proteins, genetics; Electrophoresis, methods; Humans; Molecular Sequence Data; Mutation; Neural Tube Defects, genetics; Paired Box Transcription Factors; Transcription Factors; Waardenburg Syndrome, genetics},
  Language                 = {eng},
  Medline-pst              = {ppublish},
  Owner                    = {naiad},
  Pmid                     = {8533800},
  Timestamp                = {2013.01.20},
  Url                      = {http://dx.doi.org/10.1002/ajmg.1320580205}
}

@Article{Baptiste2013,
  Title                    = {Mature microsatellites: mechanisms underlying dinucleotide microsatellite mutational biases in human cells.},
  Author                   = {Beverly A Baptiste and Guruprasad Ananda and Noelle Strubczewski and Andrew Lutzkanin and Su Jen Khoo and Abhinaya Srikanth and Nari Kim and Kateryna D Makova and Maria M Krasilnikova and Kristin A Eckert},
  Journal                  = {G3 (Bethesda)},
  Year                     = {2013},

  Month                    = {Mar},
  Number                   = {3},
  Pages                    = {451--463},
  Volume                   = {3},

  Abstract                 = {Dinucleotide microsatellites are dynamic DNA sequences that affect genome stability. Here, we focused on mature microsatellites, defined as pure repeats of lengths above the threshold and unlikely to mutate below it in a single mutational event. We investigated the prevalence and mutational behavior of these sequences by using human genome sequence data, human cells in culture, and purified DNA polymerases. Mature dinucleotides (≥10 units) are present within exonic sequences of >350 genes, resulting in vulnerability to cellular genetic integrity. Mature dinucleotide mutagenesis was examined experimentally using ex vivo and in vitro approaches. We observe an expansion bias for dinucleotide microsatellites up to 20 units in length in somatic human cells, in agreement with previous computational analyses of germ-line biases. Using purified DNA polymerases and human cell lines deficient for mismatch repair (MMR), we show that the expansion bias is caused by functional MMR and is not due to DNA polymerase error biases. Specifically, we observe that the MutSα and MutLα complexes protect against expansion mutations. Our data support a model wherein different MMR complexes shift the balance of mutations toward deletion or expansion. Finally, we show that replication fork progression is stalled within long dinucleotides, suggesting that mutational mechanisms within long repeats may be distinct from shorter lengths, depending on the biochemistry of fork resolution. Our work combines computational and experimental approaches to explain the complex mutational behavior of dinucleotide microsatellites in humans.},
  Doi                      = {10.1534/g3.112.005173},
  Institution              = {Intercollege Graduate Program in Genetics, Huck Institutes of Life Sciences, Pennsylvania State University College of Medicine, Hershey, Pennsylvania 17033, USA.},
  Language                 = {eng},
  Medline-pst              = {ppublish},
  Owner                    = {forestghost},
  Pii                      = {GGG_005173},
  Pmid                     = {23450065},
  Timestamp                = {2013.07.05},
  Url                      = {http://dx.doi.org/10.1534/g3.112.005173}
}

@Article{Baranovskaya2009,
  Title                    = {Down-regulation of epidermal growth factor receptor by selective expansion of a 5'-end regulatory dinucleotide repeat in colon cancer with microsatellite instability.},
  Author                   = {Baranovskaya, Svetlana and Martin, Yolanda and Alonso, Sergio and Pisarchuk, Ksenia L. and Falchetti, Mario and Dai, Yuichi and Khaldoyanidi, Sophia and Krajewski, Stan and Novikova, Inna and Sidorenko, Yuri S. and Perucho, Manuel and Malkhosyan, Sergei R.},
  Journal                  = {Clin Cancer Res},
  Year                     = {2009},

  Month                    = {Jul},
  Number                   = {14},
  Pages                    = {4531--4537},
  Volume                   = {15},

  Abstract                 = {The epidermal growth factor receptor (EGFR) is overexpressed in several tumor types, and its expression is influenced by the length of a 5'-end microsatellite repeat (CA)n: the longer the repeat, the lower the expression. Dinucleotide repeats accumulate insertion/deletion types of mutations in tumors with microsatellite instability. We designed this study to estimate the occurrence of these mutations in EGFR(CA)n and their relevance in carcinogenesis of microsatellite instability-positive colon and gastric tumors.We analyzed the frequency of EGFR(CA)n mutations in vivo in 55 colorectal and 14 gastric microsatellite instability-positive cancers, and in vitro in single-cell clone cultures of microsatellite instability-positive colon tumor cell line LS174. Single-cell clone cultures with different repeat lengths were analyzed by fluorescent-activated cell sorter for EGFR cell-surface expression. A correlation analysis was done between EGFR(CA)n mutations and mutations in KRAS, BRAF, and p53.Unlike single-cell clone cultures, which exhibited higher rate of deletions compared with insertions, most of EGFR(CA)n mutations in colon and gastric tumors were insertions. Longer EGFR(CA)n correlated with lower EGFR cell-surface expression in single-cell clone cultures. In colon cancers, the elongation of the repeat was associated negatively with mutations in KRAS and BRAF, but not in p53.The EGFR(CA)n elongation observed in tumors cannot be explained by an intrinsic property of this repeat favoring insertions versus deletions. Instead, a selection for repeat elongation occurs in microsatellite instability-positive tumors, leading to EGFR down-regulation. These findings suggest that in microsatellite instability-positive tumors current therapies targeting EGFR overexpression may have either no effect or an opposite to the expected effect.},
  Doi                      = {10.1158/1078-0432.CCR-08-1282},
  Institution              = {Burnham Institute for Medical Research, La Jolla, California 92037, USA.},
  Keywords                 = {5' Untranslated Regions, genetics; Base Sequence; Cell Line, Tumor; Colonic Neoplasms, genetics/pathology; DNA Mutational Analysis; Dinucleotide Repeats, genetics; Down-Regulation; Flow Cytometry; Gene Frequency; Genes, ras, genetics; Genotype; Humans; Microsatellite Instability; Mutagenesis, Insertional; Mutation; Poly A, genetics; Polymerase Chain Reaction; Polymorphism, Single-Stranded Conformational; Proto-Oncogene Proteins B-raf, genetics; Receptor, Epidermal Growth Factor, genetics; Sequence Deletion; Stomach Neoplasms, genetics/pathology; Tumor Suppressor Protein p53, genetics},
  Language                 = {eng},
  Medline-pst              = {ppublish},
  Owner                    = {forestgeist},
  Pii                      = {1078-0432.CCR-08-1282},
  Pmid                     = {19584170},
  Timestamp                = {2014.03.16},
  Url                      = {http://dx.doi.org/10.1158/1078-0432.CCR-08-1282}
}

@Article{Barker2012,
  Title                    = {Sea level, topography and island diversity: phylogeography of the Puerto Rican Red-eyed Coquí, Eleutherodactylus antillensis.},
  Author                   = {Brittany S Barker and Javier A Rodríguez-Robles and Vani S Aran and Ashley Montoya and Robert B Waide and Joseph A Cook},
  Journal                  = {Mol Ecol},
  Year                     = {2012},

  Month                    = {Dec},
  Number                   = {24},
  Pages                    = {6033--6052},
  Volume                   = {21},

  Abstract                 = {Quaternary climatic oscillations caused changes in sea level that altered the size, number and degree of isolation of islands, particularly in land-bridge archipelagoes. Elucidating the demographic effects of these oscillations increases our understanding of the role of climate change in shaping evolutionary processes in archipelagoes. The Puerto Rican Bank (PRB) (Puerto Rico and the Eastern Islands, which comprise Vieques, Culebra, the Virgin Islands and associated islets) in the eastern Caribbean Sea periodically coalesced during glaciations and fragmented during interglacial periods of the quaternary. To explore population-level consequences of sea level changes, we studied the phylogeography of the frog Eleutherodactylus antillensis across the archipelago. We tested hypotheses encompassing vicariance and dispersal narratives by sequencing mtDNA (c. 552 bp) of 285 individuals from 58 localities, and four nuDNA introns (totalling c. 1633 bp) from 173 of these individuals. We found low support for a hypothesis of divergence of the Eastern Islands populations prior to the start of the penultimate interglacial c. 250 kya, and higher support for a hypothesis of colonization of the Eastern Islands from sources in eastern Puerto Rico during the penultimate and last glacial period, when a land bridge united the PRB. The Río Grande de Loíza Basin in eastern Puerto Rico delineates a phylogeographic break. Haplotypes shared between the PRB and St. Croix (an island c. 105 km south-east of this archipelago) likely represent human-mediated introductions. Our findings illustrate how varying degrees of connectivity and isolation influence the evolution of tropical island organisms.},
  Doi                      = {10.1111/mec.12020},
  Institution              = {Department of Biology, University of New Mexico, Albuquerque, NM, 87131-0001, USA. barkerbr@email.arizona.edu},
  Language                 = {eng},
  Medline-pst              = {ppublish},
  Owner                    = {forestghost},
  Pmid                     = {23163292},
  Timestamp                = {2013.02.04},
  Url                      = {http://dx.doi.org/10.1111/mec.12020}
}

@Article{Barnicot2005,
  Title                    = {Human nutrition: evolutionary perspectives.},
  Author                   = {N. A. Barnicot},
  Journal                  = {Integr Physiol Behav Sci},
  Year                     = {2005},
  Number                   = {2},
  Pages                    = {114--117},
  Volume                   = {40},

  Abstract                 = {In recent decades, much new evidence relating to the ape forerunners of modern humans has come to hand and diet appears to be an important factor. At some stage, there must have been a transition from a largely vegetarian ape diet to a modern human hunting economy providing significant amounts of meat. On an even longer evolutionary time scale the change was more complex. The mechanisms of evolutionary change are now better understood than they were in Darwin's time, thanks largely to great advances in genetics, both experimental and theoretical. It is virtually certain that diet, as a major component of the human environment, must have exerted evolutionary effects, but researchers still have little good evidence.},
  Institution              = {University College, London.},
  Keywords                 = {Animals; Biological Evolution; Food Habits; Hominidae; Humans; Meat; Nutritional Physiological Phenomena; Paleontology; Plants, Edible; Primates},
  Language                 = {eng},
  Medline-pst              = {ppublish},
  Owner                    = {forestghost},
  Pmid                     = {17393680},
  Timestamp                = {2013.01.09}
}

@Article{Barria2005,
  Title                    = {NMDA receptor subunit composition controls synaptic plasticity by regulating binding to CaMKII.},
  Author                   = {Andres Barria and Roberto Malinow},
  Journal                  = {Neuron},
  Year                     = {2005},

  Month                    = {Oct},
  Number                   = {2},
  Pages                    = {289--301},
  Volume                   = {48},

  Abstract                 = {Calcium entry through postsynaptic NMDA-Rs and subsequent activation of CaMKII trigger synaptic plasticity in many brain regions. Active CaMKII can bind to NMDA-Rs, but the physiological role of this interaction is not well understood. Here, we test if association between active CaMKII and synaptic NMDA-Rs is required for synaptic plasticity. Switching synaptic NR2B-containing NMDA-Rs that bind CaMKII with high affinity with those containing NR2A, a subunit with low affinity for CaMKII, dramatically reduces LTP. Expression of NR2A with mutations that increase association to active CaMKII recovers LTP. Finally, driving into synapses NR2B with mutations that reduce association to active CaMKII prevents LTP. Spontaneous activity-driven potentiation shows similar results. We conclude that association between active CaMKII and NR2B is required for different forms of synaptic enhancement. The switch from NR2B to NR2A content in synaptic NMDA-Rs normally observed in many brain regions may contribute to reduced plasticity by controlling the binding of active CaMKII.},
  Doi                      = {10.1016/j.neuron.2005.08.034},
  Institution              = {Cold Spring Harbor Laboratory, Cold Spring Harbor, New York 11724, USA. barria@u.washington.edu},
  Keywords                 = {Animals; Animals, Newborn; Benzylamines, pharmacology; Calcium-Calmodulin-Dependent Protein Kinase Type 2; Calcium-Calmodulin-Dependent Protein Kinases, metabolism; Cell Line; Cricetinae; Electric Stimulation, methods; Excitatory Amino Acid Antagonists, pharmacology; Excitatory Postsynaptic Potentials, drug effects; Gene Expression, genetics; Green Fluorescent Proteins, metabolism; Hippocampus, cytology; Magnesium, pharmacology; Membrane Potentials, drug effects/physiology; Mutagenesis, physiology; Neuronal Plasticity, physiology; Neurons, cytology/drug effects; Patch-Clamp Techniques, methods; Piperidines, pharmacology; Protein Binding, physiology; Protein Kinase Inhibitors, pharmacology; Rats; Rats, Sprague-Dawley; Receptors, N-Methyl-D-Aspartate, physiology; Sulfonamides, pharmacology; Synapses, physiology; Time Factors; Transfection, methods},
  Language                 = {eng},
  Medline-pst              = {ppublish},
  Owner                    = {naiad},
  Pii                      = {S0896-6273(05)00738-5},
  Pmid                     = {16242409},
  Timestamp                = {2013.01.20},
  Url                      = {http://dx.doi.org/10.1016/j.neuron.2005.08.034}
}

@InCollection{beaumont08,
  Title                    = {Joint determination of topology, divergence time, and immigration in population trees},
  Author                   = {M. A. Beaumont},
  Booktitle                = {Simulations, genetics, and human prehistory},
  Publisher                = {McDonald Institute for Archaeological Research},
  Year                     = {2008},
  Editor                   = {S. Matsumura and P. Forster and C. Renfrew},
  Pages                    = {135-154}
}

@Article{Beaumont2010,
  Title                    = {Approximate Bayesian computation in evolution and ecology},
  Author                   = {M. A. Beaumont},
  Journal                  = {Annu. Rev. Ecol. Evol. Syst.},
  Year                     = {2010},
  Pages                    = {379–406},
  Volume                   = {41},

  Owner                    = {forestghost},
  Timestamp                = {2013.02.04}
}

@Article{beaumont99,
  Title                    = {Detecting population expansion and decline using microsatellites},
  Author                   = {M. A. Beaumont},
  Journal                  = {Genetics},
  Year                     = {1999},
  Pages                    = {2013-2029},
  Volume                   = {153}
}

@Article{beaumont02,
  Title                    = {Approximate Bayesian computation in population genetics},
  Author                   = {M. A. Beaumont and W. Zhang and D. J. Balding},
  Journal                  = {Genetics},
  Year                     = {2002},
  Pages                    = {2025-2035},
  Volume                   = {162}
}

@Article{beaumont04,
  Title                    = {The Bayesian revolution in genetics},
  Author                   = {M.A. Beaumont and B. Rannala},
  Journal                  = {Nature Reviews Genetics},
  Year                     = {2004},
  Pages                    = {251-261},
  Volume                   = {5}
}

@Article{beder88,
  Title                    = {Allele frequencies given the sample's common ancestral type},
  Author                   = {B. Beder},
  Journal                  = {Theoretical Population Biology},
  Year                     = {1988},
  Pages                    = {126-137},
  Volume                   = {33}
}

@Article{beerli01,
  Title                    = {Maximum likelihood estimation of a migration matrix and effective population sizes in n subpopulations by using a coalescent approach},
  Author                   = {P. Beerli and J. Felsenstein},
  Journal                  = {Proceedings of the National Academy of Sciences USA},
  Year                     = {2001},
  Pages                    = {4563-4568},
  Volume                   = {98}
}

@Article{benson99,
  Title                    = {Tandem repeats finder: a program to analyze DNA sequences},
  Author                   = {G. Benson},
  Journal                  = {Nucleic Acids Research},
  Year                     = {1999},
  Pages                    = {573-580},
  Volume                   = {27}
}

@Article{berglund09,
  Title                    = {Hotspots of biased nucleotide substitutions in human genes},
  Author                   = {J. Berglund and K.S. Pollard and M.T. Webster},
  Journal                  = {PLoS Biology},
  Year                     = {2009},
  Pages                    = {e10000026},
  Volume                   = {7}
}

@Article{bersaglieri04,
  Title                    = {Genetic signatures of strong recent positive selection at the lactase gene},
  Author                   = {T. Bersaglieri and P. C. Sabeti and N. Patterson and T. Vanderploeg and S. F. Schaffner and J. A. Drake and M. Rhodes and D. E. Reich and J. N. Hirschhorn},
  Journal                  = {American Journal of Human Genetics},
  Year                     = {2004},
  Pages                    = {1111-1120},
  Volume                   = {74}
}

@Article{bhargava10,
  Title                    = {Mutational dyamics of microsatellites},
  Author                   = {A. Bhargava and F. F. Fuentes},
  Journal                  = {Molecular Biotechnology},
  Year                     = {2010},
  Pages                    = {250-266},
  Volume                   = {44}
}

@Article{Bhide1996,
  Title                    = {Expression of normal and mutant huntingtin in the developing brain.},
  Author                   = {P. G. Bhide and M. Day and E. Sapp and C. Schwarz and A. Sheth and J. Kim and A. B. Young and J. Penney and J. Golden and N. Aronin and M. DiFiglia},
  Journal                  = {J Neurosci},
  Year                     = {1996},

  Month                    = {Sep},
  Number                   = {17},
  Pages                    = {5523--5535},
  Volume                   = {16},

  Abstract                 = {Huntington's disease (HD) is caused by a genetic mutation that results in a polyglutamine expansion in huntingtin. The time course of neuronal loss in the HD striatum and other affected brain regions before the onset of symptoms is unknown. To determine the potential influence of huntingtin on brain development, we examined its expression in the developing mouse and in human control and HD brain. By Western blot, huntingtin was detected throughout the adult mouse brain and at all stages of embryonic and postnatal brain development. The protein increased significantly between postnatal day 7 (P7) and P15, which marks a period of active neuronal differentiation and enhanced sensitivity to excitotoxic injury in the rodent striatum. Immunoreactivity was found in neurons throughout the brain and localized mostly to the somatodendritic cytoplasm and to axons in fiber bundles. Staining was variable in different groups of neurons and within the same cell population. In developing brain, huntingtin was limited primarily to neuronal perikarya. Increased immunoreactivity in large neurons followed the gradient of neurogenesis and appeared in the basal forebrain and brainstem by embryonic days 15-17, in regions of cortex by P0-P1, and in the striatum by P7. In human brain at midgestation (19-21 weeks), huntingtin was detected in all regions. The brain of a 10-week-old infant with the expanded HD allele expressed a higher molecular weight mutant form of huntingtin at levels comparable to those of the wild-type protein. Thus, mutant huntingtin is expressed before neuronal maturation is complete. Results suggest that huntingtin has an important constitutive role in neurons during brain development, that heterogeneity in neuronal expression of the protein is developmentally regulated, and that the intraneuronal distribution of huntingtin increases in parallel with neuronal maturation. The presence of mutant huntingtin in the immature HD brain raises the possibility that neurons may be affected during brain development and possibly in the postnatal period when vulnerability to excitotoxic injury is at its peak.},
  Institution              = {Massachusetts General Hospital, Boston 02114, USA.},
  Keywords                 = {Animals; Blotting, Western; Brain, embryology/metabolism; Humans; Huntington Disease, embryology; Immunohistochemistry; Mice; Mice, Inbred Strains; Mutation; Nerve Tissue Proteins, genetics/metabolism; Nuclear Proteins, genetics/metabolism; Reference Values},
  Language                 = {eng},
  Medline-pst              = {ppublish},
  Owner                    = {forestghost},
  Pmid                     = {8757264},
  Timestamp                = {2013.01.11}
}

@Book{bishop06,
  Title                    = {Pattern recognition and machine learning},
  Author                   = {C.M. Bishop},
  Publisher                = {Springer},
  Year                     = {2006}
}

@Article{biswas06,
  Title                    = {Genomic insights into positive selection},
  Author                   = {S. Biswas and J. M. Akey},
  Journal                  = {Trends in Genetics},
  Year                     = {2006},
  Pages                    = {437-446},
  Volume                   = {22}
}

@Article{blount08,
  Title                    = {Historical contingency and the evolution of a key innovation in an experimental population of \emph{Escherichia coli}},
  Author                   = {Z. D. Blount and C. Z. Borland and R. E. Lenski},
  Journal                  = {Proceedings of the National Academy of Sciences, USA},
  Year                     = {2008},
  Pages                    = {7899-7906},
  Volume                   = {105}
}

@Article{brandstrom08,
  Title                    = {Genome-wide analysis of microsatellite polymorphism in chicken circumventing the ascertainment bias},
  Author                   = {M. Brandstrom and H. Ellegren},
  Journal                  = {Genome Research},
  Year                     = {2008},
  Pages                    = {881-887},
  Volume                   = {18}
}

@Article{brinkmann98,
  Title                    = {Mutation rate in human microsatellites: influence of the structure and length of the tandem repeat},
  Author                   = {B. Brinkmann and M. Klintschar and F. Neuhuber and J. Huhne and B. Rolf},
  Journal                  = {American Journal of Human Genetics},
  Year                     = {1998},
  Pages                    = {1408-1415},
  Volume                   = {62}
}

@Article{britten71,
  Title                    = {Repetitive and non-repetitive DNA sequences and a speculation on origins of evolutionary novelty},
  Author                   = {R.J. Britten and E.H. Davidson},
  Journal                  = {Quarterly Review of Biology},
  Year                     = {1971},
  Pages                    = {111-138},
  Volume                   = {46}
}

@Article{britten69,
  Title                    = {Gene regulation for higher cells: a theory},
  Author                   = {R.J. Britten and E.H. Davidson},
  Journal                  = {Science},
  Year                     = {1969},
  Pages                    = {349-357},
  Volume                   = {165}
}

@Article{Broman1998,
  Title                    = {Comprehensive human genetic maps: individual and sex-specific variation in recombination.},
  Author                   = {K. W. Broman and J. C. Murray and V. C. Sheffield and R. L. White and J. L. Weber},
  Journal                  = {Am J Hum Genet},
  Year                     = {1998},

  Month                    = {Sep},
  Number                   = {3},
  Pages                    = {861--869},
  Volume                   = {63},

  Abstract                 = {Comprehensive human genetic maps were constructed on the basis of nearly 1 million genotypes from eight CEPH families; they incorporated >8,000 short tandem-repeat polymorphisms (STRPs), primarily from Généthon, the Cooperative Human Linkage Center, the Utah Marker Development Group, and the Marshfield Medical Research Foundation. As part of the map building process, 0.08\% of the genotypes that resulted in tight double recombinants and that largely, if not entirely, represent genotyping errors, mutations, or gene-conversion events were removed. The total female, male, and sex-averaged lengths of the final maps were 44, 27, and 35 morgans, respectively. Numerous (267) sets of STRPs were identified that represented the exact same loci yet were developed independently and had different primer pairs. The distributions of the total number of recombination events per gamete, among the eight mothers of the CEPH families, were significantly different, and this variation was not due to maternal age. The female:male ratio of genetic distance varied across individual chromosomes in a remarkably consistent fashion, with peaks at the centromeres of all metacentric chromosomes. The new linkage maps plus much additional information, including a query system for use in the construction of reliably ordered maps for selected subsets of markers, are available from the Marshfield Website.},
  Doi                      = {10.1086/302011},
  Institution              = {Marshfield Medical Research Foundation, Marshfield, WI 54449, USA. BromanK@cmg.mfldclin.edu},
  Keywords                 = {Chromosome Mapping; Chromosomes, Human, Pair 1; Chromosomes, Human, Pair 14; Chromosomes, Human, Pair 19; Chromosomes, Human, Pair 21; Chromosomes, Human, Pair 4; Chromosomes, Human, Pair 7; Female; Genetic Markers; Genetic Variation; Genome, Human; Genomic Imprinting; Genotype; Humans; Male; Polymorphism, Genetic; Recombination, Genetic; Repetitive Sequences, Nucleic Acid; Sex Characteristics; United States; Utah},
  Language                 = {eng},
  Medline-pst              = {ppublish},
  Owner                    = {forestghost},
  Pii                      = {S0002-9297(07)61389-5},
  Pmid                     = {9718341},
  Timestamp                = {2013.01.10},
  Url                      = {http://dx.doi.org/10.1086/302011}
}

@Article{broman98,
  Title                    = {Comprehensive human genetic maps: individual and sex-specific variation in recombination},
  Author                   = {K. W. Broman and J. C. Murray and V. C. Sheffield and R. L. White and J. L. Weber},
  Journal                  = {American Journal of Human Genetics},
  Year                     = {1998},
  Pages                    = {861-869},
  Volume                   = {63}
}

@Article{Brook1992a,
  Title                    = {Molecular basis of myotonic dystrophy: expansion of a trinucleotide (CTG) repeat at the 3' end of a transcript encoding a protein kinase family member.},
  Author                   = {J. D. Brook and M. E. McCurrach and H. G. Harley and A. J. Buckler and D. Church and H. Aburatani and K. Hunter and V. P. Stanton and J. P. Thirion and T. Hudson},
  Journal                  = {Cell},
  Year                     = {1992},

  Month                    = {Feb},
  Number                   = {4},
  Pages                    = {799--808},
  Volume                   = {68},

  Abstract                 = {Using positional cloning strategies, we have identified a CTG triplet repeat that undergoes expansion in myotonic dystrophy patients. This sequence is highly variable in the normal population. PCR analysis of the interval containing this repeat indicates that unaffected individuals have been 5 and 27 copies. Myotonic dystrophy patients who are minimally affected have at least 50 repeats, while more severely affected patients have expansion of the repeat containing segment up to several kilobase pairs. The CTG repeat is transcribed and is located in the 3' untranslated region of an mRNA that is expressed in tissues affected by myotonic dystrophy. This mRNA encodes a polypeptide that is a member of the protein kinase family.},
  Institution              = {Center for Cancer Research, Massachusetts Institute of Technology, Cambridge 02139.},
  Keywords                 = {Amino Acid Sequence; Base Sequence; Chromosome Mapping; Cloning, Molecular; Cyclic AMP; Gene Expression Regulation; Humans; Molecular Sequence Data; Myotonic Dystrophy, diagnosis/genetics; Pedigree; Polymerase Chain Reaction; Protein Kinases, genetics; Sequence Alignment},
  Language                 = {eng},
  Medline-pst              = {ppublish},
  Owner                    = {forestghost},
  Pii                      = {0092-8674(92)90154-5},
  Pmid                     = {1310900},
  Timestamp                = {2013.01.11}
}

@Article{brouwer09,
  Title                    = {Microsatellite repeat instability and neurological disease},
  Author                   = {J.R. Brouwer and R. Willemesen B.A. Oostra},
  Journal                  = {Bioessays},
  Year                     = {2009},
  Pages                    = {71-83},
  Volume                   = {31}
}

@Article{brown75,
  Title                    = {Profiles of electrophoretic alleles in natural populations},
  Author                   = {A. H. D. Brown and D. R. Marshall and L. Albrecht},
  Journal                  = {Genetical Research},
  Year                     = {1975},
  Pages                    = {137-143},
  Volume                   = {25}
}

@Article{Browning2007,
  Title                    = {Rapid and accurate haplotype phasing and missing-data inference for whole-genome association studies by use of localized haplotype clustering.},
  Author                   = {Sharon R Browning and Brian L Browning},
  Journal                  = {Am J Hum Genet},
  Year                     = {2007},

  Month                    = {Nov},
  Number                   = {5},
  Pages                    = {1084--1097},
  Volume                   = {81},

  Abstract                 = {Whole-genome association studies present many new statistical and computational challenges due to the large quantity of data obtained. One of these challenges is haplotype inference; methods for haplotype inference designed for small data sets from candidate-gene studies do not scale well to the large number of individuals genotyped in whole-genome association studies. We present a new method and software for inference of haplotype phase and missing data that can accurately phase data from whole-genome association studies, and we present the first comparison of haplotype-inference methods for real and simulated data sets with thousands of genotyped individuals. We find that our method outperforms existing methods in terms of both speed and accuracy for large data sets with thousands of individuals and densely spaced genetic markers, and we use our method to phase a real data set of 3,002 individuals genotyped for 490,032 markers in 3.1 days of computing time, with 99\% of masked alleles imputed correctly. Our method is implemented in the Beagle software package, which is freely available.},
  Doi                      = {10.1086/521987},
  Institution              = {Department of Statistics, The University of Auckland, Auckland, New Zealand. s.browning@auckland.ac.nz},
  Keywords                 = {Algorithms; Alleles; Cluster Analysis; Computational Biology, methods; Genetic Markers; Genetic Predisposition to Disease; Genome, Human; Haplotypes; Humans; Models, Genetic; Time Factors},
  Language                 = {eng},
  Medline-pst              = {ppublish},
  Owner                    = {forestghost},
  Pii                      = {S0002-9297(07)63882-8},
  Pmid                     = {17924348},
  Timestamp                = {2013.04.15},
  Url                      = {http://dx.doi.org/10.1086/521987}
}

@Article{Buerger2000,
  Title                    = {Length and loss of heterozygosity of an intron 1 polymorphic sequence of egfr is related to cytogenetic alterations and epithelial growth factor receptor expression.},
  Author                   = {H. Buerger and F. Gebhardt and H. Schmidt and A. Beckmann and K. Hutmacher and R. Simon and R. Lelle and W. Boecker and B. Brandt},
  Journal                  = {Cancer Res},
  Year                     = {2000},

  Month                    = {Feb},
  Number                   = {4},
  Pages                    = {854--857},
  Volume                   = {60},

  Abstract                 = {Overexpression of epithelial growth factor receptor (EGFR) is correlated with a poor prognosis and reduced steroid receptor expression. Recently, it was demonstrated that the length of a CA repeat in the intron 1 of EGFR correlated with the expression of EGFR in vitro. We investigated 112 cases of cancerous and noncancerous breast tumor samples for loss of heterozygosity (LOH) in intron 1 of the egfr gene and determined the intratumoral EGFR content and genetic alterations by comparative genomic hybridization. Heterozygous tumors with short CA repeats showed elevated EGFR expression in contrast to tumors with longer CA repeats. Tumors with LOH in intron 1 of egfr revealed higher EGFR expression when the longer allele was lost compared with loss of the shorter allele. Additionally, tumors with a loss of the long allele showed more chromosomal alterations, especially a higher frequency of amplifications. We conclude that the CA repeat status in intron 1 of the egfr gene also modulates the intratumoral EGFR content in vivo. Furthermore, LOH at the CA repeat is associated with genetically advanced tumors. Therefore, allele-specific gene expression due to LOH of the CA repeat could be assumed to be an important event in invasive breast cancer development.},
  Institution              = {Gerhard-Domagk-Institute of Pathology, University of Münster, Germany.},
  Keywords                 = {Alleles; Breast Neoplasms, genetics; Female; Humans; Immunohistochemistry; Introns; Loss of Heterozygosity; Nucleic Acid Hybridization; Receptor, Epidermal Growth Factor, genetics; Receptors, Estrogen, analysis; Repetitive Sequences, Nucleic Acid},
  Language                 = {eng},
  Medline-pst              = {ppublish},
  Owner                    = {forestghost},
  Pmid                     = {10706093},
  Timestamp                = {2013.01.18}
}

@Article{Buschiazzo2010,
  Title                    = {Conservation of human microsatellites across 450 million years of evolution.},
  Author                   = {Emmanuel Buschiazzo and Neil J Gemmell},
  Journal                  = {Genome Biol Evol},
  Year                     = {2010},
  Pages                    = {153--165},
  Volume                   = {2},

  Abstract                 = {The sequencing and comparison of vertebrate genomes have enabled the identification of widely conserved genomic elements. Chief among these are genes and cis-regulatory regions, which are often under selective constraints that promote their retention in related organisms. The conservation of elements that either lack function or whose functions are yet to be ascribed has been relatively little investigated. In particular, microsatellites, a class of highly polymorphic repetitive sequences considered by most to be neutrally evolving junk DNA that is too labile to be maintained in distant species, have not been comprehensively studied in a comparative genomic framework. Here, we used the UCSC alignment of the human genome against those of 11 mammalian and five nonmammalian vertebrates to identify and examine the extent of conservation of human microsatellites in vertebrate genomes. Out of 696,016 microsatellites found in human sequences, 85.39\% were conserved in at least one other species, whereas 28.65\% and 5.98\% were found in at least one and three nonprimate species, respectively. An exponential decline of microsatellite conservation with increasing evolutionary time, a comparable distribution of conserved versus nonconserved microsatellites in the human genome, and a positive correlation between microsatellite conservation and overall sequence conservation, all suggest that most microsatellites are only maintained in genomes by chance, although exceptionally conserved human microsatellites were also found in distant mammals and other vertebrates. Our findings provide the first comprehensive survey of microsatellite conservation across deep evolutionary timescales, in this case 450 Myr of vertebrate evolution, and provide new tools for the identification of functional conserved microsatellites, the development of cross-species microsatellite markers and the study of microsatellite evolution above the species level.},
  Doi                      = {10.1093/gbe/evq007},
  Institution              = {School of Biological Sciences, University of Canterbury, Christchurch, New Zealand. elbuzzo@gmail.com},
  Language                 = {eng},
  Medline-pst              = {epublish},
  Owner                    = {naiad},
  Pmid                     = {20333231},
  Timestamp                = {2013.01.12},
  Url                      = {http://dx.doi.org/10.1093/gbe/evq007}
}

@Article{Butler2006,
  Title                    = {Genetics and genomics of core short tandem repeat loci used in human identity testing.},
  Author                   = {John M Butler},
  Journal                  = {J Forensic Sci},
  Year                     = {2006},

  Month                    = {Mar},
  Number                   = {2},
  Pages                    = {253--265},
  Volume                   = {51},

  Abstract                 = {Over the past decade, the human identity testing community has settled on a set of core short tandem repeat (STR) loci that are widely used for DNA typing applications. A variety of commercial kits enable robust amplification of these core STR loci. A brief history is presented regarding the selection of core autosomal and Y-chromosomal STR markers. The physical location of each STR locus in the human genome is delineated and allele ranges and variants observed in human populations are summarized as are mutation rates observed from parentage testing. Internet resources for additional information on core STR loci are reviewed. Additional topics are also discussed, including potential linkage of STR loci to genetic disease-causing genes, probabilistic predictions of sample ethnicity, and desirable characteristics for additional STR loci that may be added in the future to the current core loci. These core STR loci, which form the basis for DNA databases worldwide, will continue to play an important role in forensic science for many years to come.},
  Doi                      = {10.1111/j.1556-4029.2006.00046.x},
  Institution              = {National Institute of Standards and Technology, Gaithersburg, MD 20899-8311, USA. john.butler@nist.gov},
  Keywords                 = {Alleles; Chromosomes, Human, Y; DNA Fingerprinting; Databases as Topic; Ethnic Groups, genetics; Genetic Markers; Genetic Variation; Genetics, Population; Genomics; Humans; Mutation; Tandem Repeat Sequences},
  Language                 = {eng},
  Medline-pst              = {ppublish},
  Owner                    = {forestghost},
  Pii                      = {JFO46},
  Pmid                     = {16566758},
  Timestamp                = {2013.01.10},
  Url                      = {http://dx.doi.org/10.1111/j.1556-4029.2006.00046.x}
}

@Article{calabrese01,
  Title                    = {Dyanmics of microsatellite divergence under stepwise mutation and proportional slippage/point mutation models},
  Author                   = {P. P. Calabrese and R. T. Durrettt and C. F. Aquadro},
  Journal                  = {Genetics},
  Year                     = {2001},
  Pages                    = {839-852},
  Volume                   = {159}
}

@Article{campregher10,
  Title                    = {The nucleotide composition of microsatellites impacts both replication fidelity and mismatch repair in human colorectal cells},
  Author                   = {C. Campregher and T. Scharl and M. Nemeth and C. Honeder and . Jascur and C.R. Boland and C. Gasche},
  Journal                  = {Human Molecular Genetics},
  Year                     = {2010},
  Volume                   = {e-published ahead of print}
}

@Article{campuzano96,
  Title                    = {Friedreich's ataxia: autosomal recessive disease caused by an intronic GAA triplet repeat expansion},
  Author                   = {V. Campuzano and L. Montermini and M. D. Molto and L. Pianese and M. Cossee and F. Cavalcanti and E. Monros and F. Rodius and A. Monticelli and F. Zara and J. Canizares and H. Koutnikova and S. I. Bidichandani and C. Gellera and A. Brice and P. Trouillas and G. DeMichelle and A. Filla and R. DeFrutos and F. Palau and P. I. Patel and S. Di Donato and J. L. Mandel and S. Cocozza and M. Koenig and M. Pandolfo},
  Journal                  = {Science},
  Year                     = {1996},
  Pages                    = {1423-1427},
  Volume                   = {271}
}

@Article{carroll00,
  Title                    = {Endless forms: the evolution of gene regulation and morphological diversity},
  Author                   = {S.B. Carroll},
  Journal                  = {Cell},
  Year                     = {2000},
  Pages                    = {577-580},
  Volume                   = {101}
}

@Article{cavallisforza03,
  Title                    = {The application of molecular genetic approaches to the study of human evolution},
  Author                   = {L. L. Cavalli-Sforza and M. W. Feldman},
  Journal                  = {Nature Genetics},
  Year                     = {2003},
  Pages                    = {266-275},
  Volume                   = {33}
}

@Book{cavallisforza96,
  Title                    = {The history and geography of human genes},
  Author                   = {L. L. Cavalli-Sforza and P. Menozzi and A. Piazza},
  Publisher                = {Princeton University Press},
  Year                     = {1996},
  Edition                  = {Abriged Paperback}
}

@Article{chakraborty82,
  Title                    = {Genetic differentiation of quantitative characters between populations or species I. Mutation and random genetic drift},
  Author                   = {R. Chakraborty and M. Nei},
  Journal                  = {Genetical Research},
  Year                     = {1982},
  Pages                    = {303-314},
  Volume                   = {39}
}

@Article{Chandrasekar2006,
  Title                    = {Interleukin-18-induced human coronary artery smooth muscle cell migration is dependent on NF-kappaB- and AP-1-mediated matrix metalloproteinase-9 expression and is inhibited by atorvastatin.},
  Author                   = {Bysani Chandrasekar and Srinivas Mummidi and Lenin Mahimainathan and Devang N Patel and Steven R Bailey and Syed Z Imam and Warner C Greene and Anthony J Valente},
  Journal                  = {J Biol Chem},
  Year                     = {2006},

  Month                    = {Jun},
  Number                   = {22},
  Pages                    = {15099--15109},
  Volume                   = {281},

  Abstract                 = {The proliferation and migration of arterial smooth muscle cells (SMCs) are key events in the vascular restenosis that frequently follows angioplasty. Furthermore, SMC migration and neointimal hyperplasia are promoted by degradation of the extracellular matrix by matrix metalloproteinases (MMPs). Because we demonstrated previously that the proinflammatory and proatherogenic cytokine interleukin-18 (IL-18) stimulates SMC proliferation (Chandrasekar, B., Mummidi, S., Valente, A. J., Patel, D. N., Bailey, S. R., Freeman, G. L., Hatano, M., Tokuhisa, T., and Jensen, L. E. (2005) J. Biol. Chem. 280, 26263-26277), we investigated whether IL-18 induces SMC migration in an MMP-dependent manner and whether the 3-hydroxy-3-methylglutaryl-CoA reductase inhibitor atorvastatin can inhibit this response. IL-18 treatment increased both mRNA and protein expression of MMP9 in human coronary artery SMCs. Gel shift, enzyme-linked immunosorbent, and chromatin immunoprecipitation assays revealed a strong induction of IL-18-mediated AP-1 (c-Fos, c-Jun, and Fra-1) and NF-kappaB (p50 and p65) activation and stimulation of MMP9 promoter-dependent reporter gene activity in an AP-1- and NF-kappaB-dependent manner. Ectopic expression of p65, c-Fos, c-Jun, and Fra-1 induced MMP9 promoter activity. Specific antisense or small interfering RNA reagents for these transcription factors reduced IL-18-mediated MMP9 transcription. Furthermore, IL-18 stimulated SMC migration in an MMP9-dependent manner. Atorvastatin effectively suppressed IL-18-mediated AP-1 and NF-kappaB activation, MMP9 expression, and SMC migration. Together, our results indicate for the first time that the proatherogenic cytokine IL-18 induces human coronary artery SMC migration in an MMP9-dependent manner. Atorvastatin inhibits IL-18-mediated aortic SMC migration and has therapeutic potential for attenuating the progression of atherosclerosis and restenosis.},
  Doi                      = {10.1074/jbc.M600200200},
  Institution              = {Department of Veterans Affairs South Texas Veterans Health Care System, San Antonio, Texas 78229-4404, USA. chandraseka@uthscsa.edu},
  Keywords                 = {Atherosclerosis, prevention /&/ control; Base Sequence; Cell Movement, drug effects; Cell Proliferation, drug effects; Cells, Cultured; Coronary Vessels, cytology/drug effects/metabolism; DNA, Complementary, genetics; Gene Expression, drug effects; Heptanoic Acids, pharmacology; Humans; Hydroxymethylglutaryl-CoA Reductase Inhibitors, pharmacology; Interleukin-18, pharmacology; Matrix Metalloproteinase 2, metabolism; Matrix Metalloproteinase 9, genetics/metabolism; Muscle, Smooth, Vascular, cytology/drug effects/metabolism; NF-kappa B, metabolism; Phosphatidylinositol 3-Kinases, metabolism; Promoter Regions, Genetic; Proto-Oncogene Proteins c-akt, metabolism; Pyrroles, pharmacology; RNA, Messenger, genetics/metabolism; Recombinant Proteins, pharmacology; Transcription Factor AP-1, metabolism},
  Language                 = {eng},
  Medline-pst              = {ppublish},
  Owner                    = {naiad},
  Pii                      = {M600200200},
  Pmid                     = {16554298},
  Timestamp                = {2013.01.16},
  Url                      = {http://dx.doi.org/10.1074/jbc.M600200200}
}

@Article{chang01,
  Title                    = {Microsatellites in the eukaryotic DNA mismatch repair genes as modulators of evolutionary mutation rate},
  Author                   = {D. K. Chang and D. Metzgar and C. Wills and C. R. Boland},
  Journal                  = {Genome Research},
  Year                     = {2001},
  Pages                    = {1145-1146},
  Volume                   = {11}
}

@Article{Chapelle2003,
  Title                    = {Microsatellite instability.},
  Author                   = {Albert de la Chapelle},
  Journal                  = {N Engl J Med},
  Year                     = {2003},

  Month                    = {Jul},
  Number                   = {3},
  Pages                    = {209--210},
  Volume                   = {349},

  Doi                      = {10.1056/NEJMp038099},
  Institution              = {Human Cancer Genetics Program, Comprehensive Cancer Center, Ohio State University, Columbus, USA.},
  Keywords                 = {Base Pair Mismatch; Cell Transformation, Neoplastic, genetics; Chemotherapy, Adjuvant; Colorectal Neoplasms, Hereditary Nonpolyposis, genetics; Colorectal Neoplasms, drug therapy/genetics; DNA Repair; DNA, Neoplasm; Genetic Predisposition to Disease; Humans; Microsatellite Repeats, genetics; Mutation; Neoplasms, genetics; Prognosis},
  Language                 = {eng},
  Medline-pst              = {ppublish},
  Owner                    = {forestghost},
  Pii                      = {349/3/209},
  Pmid                     = {12867603},
  Timestamp                = {2013.01.11},
  Url                      = {http://dx.doi.org/10.1056/NEJMp038099}
}

@Article{Chapelle2010,
  Title                    = {Clinical relevance of microsatellite instability in colorectal cancer.},
  Author                   = {Albert de la Chapelle and Heather Hampel},
  Journal                  = {J Clin Oncol},
  Year                     = {2010},

  Month                    = {Jul},
  Number                   = {20},
  Pages                    = {3380--3387},
  Volume                   = {28},

  Abstract                 = {Microsatellite instability (MSI) is a clonal change in the number of repeated DNA nucleotide units in microsatellites. It arises in tumors with deficient mismatch repair due to the inactivation of one of the four mismatch repair genes: MSH2, MLH1, MSH6, and PMS2. In order to determine the MSI status of a tumor, microdissection and polymerase chain reaction-based detection strategies are required. For practical purposes, MSI is equivalent to the loss of staining by immunohistochemistry (IHC) of one of the mismatch repair genes since both signify an abnormality in mismatch repair. Of all colorectal cancers (CRCs), 15\% to 20\% display MSI or abnormal IHC (often referred to as microsatellite instability [MIN] pathway). The remaining 80\% to 85\% of CRCs are microsatellite stable but most are characterized by chromosomal instability (CIN pathway). Almost all Lynch syndrome tumors have MSI or abnormal IHC and they account for up to one third of all MIN CRCs (3\% to 5\% of all CRCs). The remaining MIN tumors are sporadic as a result of somatic inactivation of the MLH1 gene caused by methylation of its promoter. Thus, the presence of a MSI/IHC abnormality prompts further investigations to diagnose Lynch syndrome, whereas its absence excludes Lynch syndrome. We recommend screening all CRC tumors for IHC or MSI. MIN tumors have a more favorable outcome than CIN tumors, and fluorouracil-based adjuvant chemotherapy does not improve the outcome of stage II or stage III MIN tumors. More data are needed to determine how best to treat patients with stage II and stage III MIN CRCs.},
  Doi                      = {10.1200/JCO.2009.27.0652},
  Institution              = {Ohio State University, Comprehensive Cancer Center, Columbus, OH 43210, USA. albert.delachapelle@osumc.edu},
  Keywords                 = {Colorectal Neoplasms, genetics/therapy; DNA Mismatch Repair; Genetic Markers; Humans; Microsatellite Instability; Polymerase Chain Reaction; Prognosis},
  Language                 = {eng},
  Medline-pst              = {ppublish},
  Owner                    = {forestghost},
  Pii                      = {JCO.2009.27.0652},
  Pmid                     = {20516444},
  Timestamp                = {2013.01.11},
  Url                      = {http://dx.doi.org/10.1200/JCO.2009.27.0652}
}

@Book{charlesworth10,
  Title                    = {Elements of Evolutionary Genetics},
  Author                   = {B. Charlesworth and D. Charlesworth},
  Publisher                = {Roberts \& Company Publishers},
  Year                     = {2010}
}

@Article{charlesworth93,
  Title                    = {The effect of deleterious mutations on neutral molecular variation},
  Author                   = {B. Charlesworth and M. T. Morgan and D. Charlesworth},
  Journal                  = {Genetics},
  Year                     = {1993},
  Pages                    = {1289-1303},
  Volume                   = {134}
}

@Article{Chatterjee2009,
  Title                    = {Estimating the phylogeny and divergence times of primates using a supermatrix approach.},
  Author                   = {Chatterjee, Helen J. and Ho, Simon Y W. and Barnes, Ian and Groves, Colin},
  Journal                  = {BMC Evol Biol},
  Year                     = {2009},
  Pages                    = {259},
  Volume                   = {9},

  Abstract                 = {The primates are among the most broadly studied mammalian orders, with the published literature containing extensive analyses of their behavior, physiology, genetics and ecology. The importance of this group in medical and biological research is well appreciated, and explains the numerous molecular phylogenies that have been proposed for most primate families and genera. Composite estimates for the entire order have been infrequently attempted, with the last phylogenetic reconstruction spanning the full range of primate evolutionary relationships having been conducted over a decade ago.To estimate the structure and tempo of primate evolutionary history, we employed Bayesian phylogenetic methods to analyze data supermatrices comprising 7 mitochondrial genes (6,138 nucleotides) from 219 species across 67 genera and 3 nuclear genes (2,157 nucleotides) from 26 genera. Many taxa were only partially represented, with an average of 3.95 and 5.43 mitochondrial genes per species and per genus, respectively, and 2.23 nuclear genes per genus. Our analyses of mitochondrial DNA place Tarsiiformes as the sister group of Strepsirrhini. Within Haplorrhini, we find support for the primary divergence of Pitheciidae in Platyrrhini, and our results suggest a sister grouping of African and non-African colobines within Colobinae and of Cercopithecini and Papionini within Cercopthecinae. Date estimates for nodes within each family and genus are presented, with estimates for key splits including: Strepsirrhini-Haplorrhini 64 million years ago (MYA), Lemuriformes-Lorisiformes 52 MYA, Platyrrhini-Catarrhini 43 MYA and Cercopithecoidea-Hominoidea 29 MYA.We present an up-to-date, comprehensive estimate of the structure and tempo of primate evolutionary history. Although considerable gaps remain in our knowledge of the primate phylogeny, increased data sampling, particularly from nuclear loci, will be able to provide further resolution.},
  Doi                      = {10.1186/1471-2148-9-259},
  Institution              = {Research Department of Genetics, Evolution and Environment, University College London, London WC1E 6BT, UK. h.chatterjee@ucl.ac.uk},
  Keywords                 = {Animals; Bayes Theorem; Cell Nucleus, genetics; Humans; Mitochondria, genetics; Phylogeny; Primates, classification/genetics; Sequence Analysis, DNA; Time Factors},
  Language                 = {eng},
  Medline-pst              = {epublish},
  Owner                    = {ryan},
  Pii                      = {1471-2148-9-259},
  Pmid                     = {19860891},
  Timestamp                = {2013.08.04},
  Url                      = {http://dx.doi.org/10.1186/1471-2148-9-259}
}

@Article{Chiu2008,
  Title                    = {Effects of native human zona pellucida glycoproteins 3 and 4 on acrosome reaction and zona pellucida binding of human spermatozoa.},
  Author                   = {Philip C N Chiu and Ben S T Wong and Man-Kin Chung and Kevin K W Lam and Ronald T K Pang and Kai-Fai Lee and S. B. Sumitro and S. K. Gupta and William S B Yeung},
  Journal                  = {Biol Reprod},
  Year                     = {2008},

  Month                    = {Nov},
  Number                   = {5},
  Pages                    = {869--877},
  Volume                   = {79},

  Abstract                 = {Acrosome reaction is crucial to the penetration of spermatozoa through the zona pellucida (ZP). Glycosylation of ZP glycoproteins is important in spermatozoa-ZP interaction. Human ZP glycoprotein-3 (ZP3) is believed to initiate acrosome reaction. Recently, human ZP4 was also implicated in inducing acrosome reaction. These studies were based on recombinant human ZP proteins with glycosylation different from their native counterparts. In the present study, the effects of native human ZP3 and ZP4 on acrosome reaction and spermatozoa-ZP binding were investigated. Native human ZP3 and ZP4 were immunoaffinity-purified. They induced acrosome reaction and inhibited spermatozoa-ZP binding time- and dose-dependently to different extents. These biological activities of human ZP3 and ZP4 depended partly on their glycosylation, with N-linked glycosylation contributing much more significantly than O-linked glycosylation. Studies with inhibitors showed that both human ZP3- and ZP4-induced acrosome reactions were protein kinase-C, protein tyrosine kinase, T-type Ca2+ channels, and extracellular Ca2+ dependent. G-protein also participated in human ZP3- but not in ZP4-induced acrosome reaction. On the other hand, protein kinase-A and L-type Ca2+ channels took part only in human ZP4-induced acrosome reaction. This manuscript describes for the first time the actions of purified native human ZP3 and ZP4 on acrosome reaction and spermatozoa-ZP binding.},
  Doi                      = {10.1095/biolreprod.108.069344},
  Institution              = {Department of Obstetrics and Gynaecology, University of Hong Kong, Queen Mary Hospital, Hong Kong, China.},
  Keywords                 = {Acrosome Reaction; Egg Proteins, physiology; Female; Glycosylation; Humans; Male; Membrane Glycoproteins, physiology; Protein Kinases, metabolism; Receptors, Cell Surface, physiology; Signal Transduction; Spermatozoa, physiology; Zona Pellucida, physiology},
  Language                 = {eng},
  Medline-pst              = {ppublish},
  Owner                    = {forestghost},
  Pii                      = {biolreprod.108.069344},
  Pmid                     = {18667750},
  Timestamp                = {2013.04.05},
  Url                      = {http://dx.doi.org/10.1095/biolreprod.108.069344}
}

@Article{Chung2010,
  Title                    = {Both microsatellite length and sequence context determine frameshift mutation rates in defective DNA mismatch repair.},
  Author                   = {Heekyung Chung and Claudia G Lopez and Joy Holmstrom and Dennis J Young and Jenny F Lai and Deena Ream-Robinson and John M Carethers},
  Journal                  = {Hum Mol Genet},
  Year                     = {2010},

  Month                    = {Jul},
  Number                   = {13},
  Pages                    = {2638--2647},
  Volume                   = {19},

  Abstract                 = {It is generally accepted that longer microsatellites mutate more frequently in defective DNA mismatch repair (MMR) than shorter microsatellites. Indeed, we have previously observed that the A10 microsatellite of transforming growth factor beta type II receptor (TGFBR2) frameshifts -1 bp at a faster rate than the A8 microsatellite of activin type II receptor (ACVR2), although both genes become frameshift-mutated in >80\% of MMR-defective colorectal cancers. To experimentally determine the effect of microsatellite length upon frameshift mutation in gene-specific sequence contexts, we altered the microsatellite length within TGFBR2 exon 3 and ACVR2 exon 10, generating A7, A10 and A13 constructs. These constructs were cloned 1 bp out of frame of EGFP, allowing a -1 bp frameshift to drive EGFP expression, and stably transfected into MMR-deficient cells. Subsequent non-fluorescent cells were sorted, cultured for 7-35 days and harvested for EGFP analysis and DNA sequencing. Longer microsatellites within TGFBR2 and ACVR2 showed significantly higher mutation rates than shorter ones, with TGFBR2 A13, A10 and A7 frameshifts measured at 22.38x10(-4), 2.17x10(-4) and 0.13x10(-4), respectively. Surprisingly, shorter ACVR2 constructs showed three times higher mutation rates at A7 and A10 lengths than identical length TGFBR2 constructs but comparably lower at the A13 length, suggesting influences from both microsatellite length as well as the sequence context. Furthermore, the TGFBR2 A13 construct mutated into 33\% A11 sequences (-2 bp) in addition to expected A12 (-1 bp), indicating that this construct undergoes continual subsequent frameshift mutation. These data demonstrate experimentally that both the length of a mononucleotide microsatellite and its sequence context influence mutation rate in defective DNA MMR.},
  Doi                      = {10.1093/hmg/ddq151},
  Institution              = {Department of Medicine, University of California, San Diego, CA, USA.},
  Keywords                 = {Activin Receptors, Type II, genetics; Base Sequence, genetics; Cell Line, Tumor; DNA Mismatch Repair, genetics; Frameshift Mutation, genetics; Green Fluorescent Proteins; Humans; Microsatellite Repeats, genetics; Protein-Serine-Threonine Kinases, genetics; Receptors, Transforming Growth Factor beta, genetics},
  Language                 = {eng},
  Medline-pst              = {ppublish},
  Owner                    = {naiad},
  Pii                      = {ddq151},
  Pmid                     = {20418486},
  Timestamp                = {2013.01.20},
  Url                      = {http://dx.doi.org/10.1093/hmg/ddq151}
}

@Article{Chung2003,
  Title                    = {Genetic analysis of aldose reductase in diabetic complications.},
  Author                   = {S. S M Chung and S. K. Chung},
  Journal                  = {Curr Med Chem},
  Year                     = {2003},

  Month                    = {Aug},
  Number                   = {15},
  Pages                    = {1375--1387},
  Volume                   = {10},

  Abstract                 = {Diabetes Mellitus is an increasing concern, worldwide in terms of health. Long-term diabetes often leads to secondary diseases such as cataract, retinopathy, neuropathy, nephropathy, and cardiovascular diseases. The enzyme aldose reductase (AR) has been implicated in the pathogenesis of some of these diseases and inhibitors of AR (ARIs) were effective in preventing some of the diabetic complications in animal models. However, clinical trials of these drugs were disappointing, casting doubt on the role of AR in these diseases. This review focuses on the recent studies using transgenic and gene knockout mice to analyze the role of AR in diabetic cataract and neuropathy. These studies clearly demonstrated that AR is crucial to the pathogenesis of these diseases, and that the mechanism leading to diabetic cataract may be different from that which causes diabetic neuropathy. A number of studies showed that there is a correlation between AR gene markers and susceptibility to develop complications among diabetic patients, suggesting that AR is also involved in the pathogenesis of diabetic complications in human. Together, these genetic studies strongly indicate that AR is an important target for the prevention of diabetic complications in human. This may provide impetus to develop more effective ARIs and to conduct better-designed clinical trials for ARIs in the prevention and treatment of these diseases.},
  Institution              = {Institute of Molecular Biology, and the Institute of Molecular Technology for Drug Discovery and Synthesis, The University of Hong Kong, Pokfulam, Hong Kong, China. smchung@hkucc.hku.hk},
  Keywords                 = {Aldehyde Reductase, genetics/metabolism; Animals; Cataract, enzymology/genetics/pathology; Diabetes Complications; Diabetes Mellitus, enzymology; Diabetic Nephropathies, enzymology/genetics; Diabetic Neuropathies, embryology/genetics/pathology; Diabetic Retinopathy, enzymology/genetics/pathology; Humans; Lens, Crystalline, enzymology; Oxidative Stress; Polymorphism, Genetic, genetics; Protein Kinase C, metabolism},
  Language                 = {eng},
  Medline-pst              = {ppublish},
  Owner                    = {naiad},
  Pmid                     = {12871135},
  Timestamp                = {2013.01.21}
}

@Article{clark98,
  Title                    = {Mutation-selection balance with multiple alleles},
  Author                   = {A. G. Clark},
  Journal                  = {Genetica},
  Year                     = {1998},
  Pages                    = {41-47},
  Volume                   = {102/103}
}

@Article{colombo00,
  Title                    = {Age of the intronic GAA triplet repeat expansion mutation in Friedreich ataxia},
  Author                   = {R. Colombo and A. Carobene},
  Journal                  = {Human Genetics},
  Year                     = {2000},
  Pages                    = {455-458},
  Volume                   = {106}
}

@Article{Conrad2007,
  Title                    = {The population genetics of structural variation.},
  Author                   = {Donald F Conrad and Matthew E Hurles},
  Journal                  = {Nat Genet},
  Year                     = {2007},

  Month                    = {Jul},
  Number                   = {7 Suppl},
  Pages                    = {S30--S36},
  Volume                   = {39},

  Abstract                 = {Population genetics is central to our understanding of human variation, and by linking medical and evolutionary themes, it enables us to understand the origins and impacts of our genomic differences. Despite current limitations in our knowledge of the locations, sizes and mutational origins of structural variants, our characterization of their population genetics is developing apace, bringing new insights into recent human adaptation, genome biology and disease. We summarize recent dramatic advances, describe the diverse mutational origins of chromosomal rearrangements and argue that their complexity necessitates a re-evaluation of existing population genetic methods.},
  Doi                      = {10.1038/ng2042},
  Institution              = {Department of Human Genetics, University of Chicago, Chicago, Illinois 60637, USA.},
  Keywords                 = {Gene Dosage; Gene Rearrangement; Genetic Variation; Genetics, Population; Genome, Human; Humans; Linkage Disequilibrium; Mutation; Selection, Genetic},
  Language                 = {eng},
  Medline-pst              = {ppublish},
  Owner                    = {naiad},
  Pii                      = {ng2042},
  Pmid                     = {17597779},
  Timestamp                = {2013.01.13},
  Url                      = {http://dx.doi.org/10.1038/ng2042}
}

@Article{Conrad2010,
  Title                    = {Origins and functional impact of copy number variation in the human genome.},
  Author                   = {Donald F Conrad and Dalila Pinto and Richard Redon and Lars Feuk and Omer Gokcumen and Yujun Zhang and Jan Aerts and T. Daniel Andrews and Chris Barnes and Peter Campbell and Tomas Fitzgerald and Min Hu and Chun Hwa Ihm and Kati Kristiansson and Daniel G Macarthur and Jeffrey R Macdonald and Ifejinelo Onyiah and Andy Wing Chun Pang and Sam Robson and Kathy Stirrups and Armand Valsesia and Klaudia Walter and John Wei and Wellcome Trust Case Control Consortium and Chris Tyler-Smith and Nigel P Carter and Charles Lee and Stephen W Scherer and Matthew E Hurles},
  Journal                  = {Nature},
  Year                     = {2010},

  Month                    = {Apr},
  Number                   = {7289},
  Pages                    = {704--712},
  Volume                   = {464},

  Abstract                 = {Structural variations of DNA greater than 1 kilobase in size account for most bases that vary among human genomes, but are still relatively under-ascertained. Here we use tiling oligonucleotide microarrays, comprising 42 million probes, to generate a comprehensive map of 11,700 copy number variations (CNVs) greater than 443 base pairs, of which most (8,599) have been validated independently. For 4,978 of these CNVs, we generated reference genotypes from 450 individuals of European, African or East Asian ancestry. The predominant mutational mechanisms differ among CNV size classes. Retrotransposition has duplicated and inserted some coding and non-coding DNA segments randomly around the genome. Furthermore, by correlation with known trait-associated single nucleotide polymorphisms (SNPs), we identified 30 loci with CNVs that are candidates for influencing disease susceptibility. Despite this, having assessed the completeness of our map and the patterns of linkage disequilibrium between CNVs and SNPs, we conclude that, for complex traits, the heritability void left by genome-wide association studies will not be accounted for by common CNVs.},
  Doi                      = {10.1038/nature08516},
  Institution              = {The Wellcome Trust Sanger Institute, Wellcome Trust Genome Campus, Hinxton, Cambridge, CB10 1SA UK.},
  Keywords                 = {Continental Population Groups, genetics; DNA Copy Number Variations, genetics; Gene Duplication; Genetic Predisposition to Disease, genetics; Genome, Human, genetics; Genome-Wide Association Study; Genotype; Haplotypes, genetics; Humans; Mutagenesis, genetics; Oligonucleotide Array Sequence Analysis; Polymorphism, Single Nucleotide, genetics; Reproducibility of Results},
  Language                 = {eng},
  Medline-pst              = {ppublish},
  Owner                    = {naiad},
  Pii                      = {nature08516},
  Pmid                     = {19812545},
  Timestamp                = {2013.01.13},
  Url                      = {http://dx.doi.org/10.1038/nature08516}
}

@Article{Contente2002,
  Title                    = {A polymorphic microsatellite that mediates induction of PIG3 by p53.},
  Author                   = {Ana Contente and Alexandra Dittmer and Manuela C Koch and Judith Roth and Matthias Dobbelstein},
  Journal                  = {Nat Genet},
  Year                     = {2002},

  Month                    = {Mar},
  Number                   = {3},
  Pages                    = {315--320},
  Volume                   = {30},

  Abstract                 = {The gene PIG3 is induced by the tumor suppressor p53 but not by p53 mutants unable to induce apoptosis, suggesting its involvement in p53-mediated cell death. Here we show that p53 directly binds and activates the PIG3 promoter, but not through the previously described DNA element. Instead, p53 interacts with a pentanucleotide microsatellite sequence within the PIG3 promoter (TGYCC)n where Y=C or T. Despite its limited similarity to the p53-binding consensus, this sequence is necessary and sufficient for transcriptional activation of the PIG3 promoter by p53 and binds specifically to p53 in vitro and in vivo. In a population of 117 healthy donors from Germany, the microsatellite was found to be polymorphic, the number of pentanucleotide repeats being 10, 15, 16 or 17, and the frequency of alleles 5.1\%, 62.0\%, 21.4\% and 11.5\%, respectively. The number of repeats directly correlated with the extent of transcriptional activation by p53. This is the first time that a microsatellite has been shown to mediate the induction of a promoter through direct interaction with a transcription factor. Moreover, this sequence of PIG3 is the first p53-responsive element found to be polymorphic. Inheritance of this microsatellite may affect an individual's susceptibility to cancer.},
  Doi                      = {10.1038/ng836},
  Institution              = {Institut für Virologie, Abteilung Gastroenterologie und Stoffwechsel, Klinikum der Philipps-Universität Marburg, Germany.},
  Keywords                 = {Base Sequence; Cells, Cultured; Electrophoretic Mobility Shift Assay; Gene Expression Regulation, genetics/physiology; Humans; Intracellular Signaling Peptides and Proteins; Microsatellite Repeats, genetics; Polymorphism, Genetic; Precipitin Tests; Promoter Regions, Genetic; Proteins, genetics; Proto-Oncogene Proteins; Reverse Transcriptase Polymerase Chain Reaction; Tumor Suppressor Protein p53, physiology},
  Language                 = {eng},
  Medline-pst              = {ppublish},
  Owner                    = {naiad},
  Pii                      = {ng836},
  Pmid                     = {11919562},
  Timestamp                = {2013.01.09},
  Url                      = {http://dx.doi.org/10.1038/ng836}
}

@Book{conwaymorris03,
  Title                    = {Life's Solution},
  Author                   = {Conway Morris, Simon},
  Publisher                = {Cambridge University Press},
  Year                     = {2003}
}

@Article{cooper07,
  Title                    = {Mutational and selective effects on copy-number variants in the human genome},
  Author                   = {G. M. Cooper and D. A. Nickerson and E. E. Eichler},
  Journal                  = {Nature Genetics},
  Year                     = {2007},
  Pages                    = {S22-S29},
  Volume                   = {39}
}

@Article{cossee99,
  Title                    = {Friedreich's ataxia: point mutations and clinical presentation of compound heterozygotes},
  Author                   = {M. Cossee and A. Durr and M. Schmitt and N. Dahl and P. Trouillas and P. Allinson and M. Kostrzewa and A. Nivelon-Chevallier and K. H. Gustavson and A. Kohlschutter and U. Muller and J. L. Mandel and A. Brice and M. Koenig and F. Cavalcanti and A. Tammaro and G. De Michele and A. Filla and S. Cocozza and M. Labuda and L. Montermini and J. Poirier and M. Pandolfo},
  Journal                  = {Annals of Neurology},
  Year                     = {1999},
  Pages                    = {200-206},
  Volume                   = {45}
}

@Article{cossee97,
  Title                    = {Evolution of the Firedreich's ataxia trinucleotide repeat expansion: Founder effect and premutations},
  Author                   = {M. Cossee and M. Schmitt and V. Campuzano and L. Reutenauer and C. Moutout and J.-L. Mandel and M. Koenig},
  Journal                  = {Proceedings of the National Academy of Sciences, USA},
  Year                     = {1997},
  Pages                    = {7452-7457},
  Volume                   = {94}
}

@Article{Costa2011,
  Title                    = {Impact of EGFR genetic variants on glioma risk and patient outcome.},
  Author                   = {Bruno Marques Costa and Marta Viana-Pereira and Ricardo Fernandes and Sandra Costa and Paulo Linhares and Rui Vaz and Céline Pinheiro and Jorge Lima and Paula Soares and Ana Silva and Fernando Pardal and Júlia Amorim and Rui Nabiço and Rui Almeida and Carlos Alegria and Manuel Melo Pires and Célia Pinheiro and Ernesto Carvalho and Pedro Oliveira and José M Lopes and Rui M Reis},
  Journal                  = {Cancer Epidemiol Biomarkers Prev},
  Year                     = {2011},

  Month                    = {Dec},
  Number                   = {12},
  Pages                    = {2610--2617},
  Volume                   = {20},

  Abstract                 = {The epidermal growth factor receptor (EGFR) regulates important cellular processes and is frequently implicated in human tumors. Three EGFR polymorphisms have been described as having a transcriptional regulatory function: two single-nucleotide polymorphisms in the essential promoter region, -216G/T and -191C/A, and a polymorphic (CA)(n) microsatellite sequence in intron 1. We aimed to elucidate the roles of these EGFR polymorphisms in glioma susceptibility and prognosis.We conducted a case-control study with 196 patients with glioma and 168 cancer-free controls. Unconditional multivariate logistic regression models were used to calculate ORs and 95\% confidence intervals. A Cox regression model was used to evaluate associations with patient survival. False-positive report probabilities were also assessed.None of the EGFR -216G/T variants was significantly associated with glioma risk. The -191C/A genotype was associated with higher risk for glioma when the (CA)(n) alleles were classified as short for ≤16 or ≤17 repeats. Independently of the (CA)(n) repeat cutoff point used, shorter (CA)(n) repeat variants were significantly associated with increased risk for glioma, particularly glioblastoma and oligodendroglioma. In all tested models with different (CA)(n) cutoff points, only -191C/A genotype was consistently associated with improved survival of patients with glioblastoma.Our findings implicate EGFR -191C/A and the (CA)(n) repeat polymorphisms as risk factors for gliomas, and suggest -191C/A as a prognostic marker in glioblastoma.Our data support a role of these EGFR polymorphisms in determining glioma susceptibility, with potential relevance for molecularly based stratification of patients with glioblastoma for individualized therapies.},
  Doi                      = {10.1158/1055-9965.EPI-11-0340},
  Institution              = {, Campus de Gualtar, Braga 4710-057, Portugal.},
  Keywords                 = {Brain Neoplasms, enzymology/genetics; Case-Control Studies; Female; Genotype; Glioma, enzymology/genetics; Humans; Male; Polymorphism, Genetic; Polymorphism, Single Nucleotide; Prognosis; Promoter Regions, Genetic; Receptor, Epidermal Growth Factor, genetics; Risk Factors},
  Language                 = {eng},
  Medline-pst              = {ppublish},
  Owner                    = {forestghost},
  Pii                      = {1055-9965.EPI-11-0340},
  Pmid                     = {21960689},
  Timestamp                = {2013.01.18},
  Url                      = {http://dx.doi.org/10.1158/1055-9965.EPI-11-0340}
}

@Article{Cousin2004,
  Title                    = {Influence of SHBG gene pentanucleotide TAAAA repeat and D327N polymorphism on serum sex hormone-binding globulin concentration in hirsute women.},
  Author                   = {Patrice Cousin and Laurence Calemard-Michel and Hervé Lejeune and Gérald Raverot and Nadia Yessaad and Agnès Emptoz-Bonneton and Yves Morel and Michel Pugeat},
  Journal                  = {J Clin Endocrinol Metab},
  Year                     = {2004},

  Month                    = {Feb},
  Number                   = {2},
  Pages                    = {917--924},
  Volume                   = {89},

  Abstract                 = {SHBG is the specific plasma transport protein for sex steroid hormones in humans. Plasma SHBG concentration follows a gender dimorphism but varies with nutritional and hormonal status in both sexes. In addition, a genetic influence on SHBG in humans has recently been suggested by family studies. We investigated the relationship between a point mutation (D327N) in SHBG gene exon 8 that delays human SHBG half-life and a pentanucleotide repeat polymorphism [PNRP (TAAAA)(n)] in the SHBG gene 5' untranslated region that influences transcription in vitro, on the one hand, and SHBG levels on the other, in a population of 303 women referred for hirsutism. Of these patients, 154 (51\%) met the criteria for polycystic ovary syndrome (PCOS) and 124 (41\%) were overweight [body mass index (BMI) > or = 25 kg/m(2)]. The two SHBG gene alleles for D327N substitution, wild-type (W) and variant (v), were identified by restriction fragment length polymorphism in the whole population, and the GeneScan method was used to identify PNRP alleles in 245 subjects. Six alleles of the pentanucleotide motif with six to 11 repeats were present in our population. Plasma SHBG concentration was related to PCOS status, non-SHBG-bound testosterone, BMI, fasting blood glucose level, fasting insulinemia, and D327N allele v. The v allele was associated with higher SHBG levels [36.9 +/- 15.9 nmol/liter for W/v (n = 52) and 43.5 +/- 3.5 nmol/liter for v/v (n = 2)] than was the wild-type W allele [31.1 +/- 16.1 nmol/liter (n = 249); P = 0.039]. Multivariate analysis showed that BMI, PCOS status, and D327N polymorphism influenced plasma SHBG concentrations, each of these parameters contributing independently of the others. Investigating the role of each allele of the TAAAA repeat polymorphism on SHBG levels was more complex because of the number of different genotypes (as many as 18 in our population) and the low frequency of some of them. Moreover, a strong disequilibrium linkage was found between D327N allele v and the eight-TAAAA repeat allele (P < 0.0001). This could mask the effect of the TAAAA repeat polymorphism on SHBG concentration in vivo. Nevertheless, SHBG levels in patients who were homozygous for six repeats (34.9 +/- 16.2 nmol/liter; n = 21) were significantly (P = 0.043) higher than in nine-repeat homozygous patients (21.5 +/- 13.0 nmol/liter; n = 8), and lay between the two for eight-repeat homozygous patients (28.5 +/- 15.8 nmol/liter; n = 44). Delineating the precise role of this PNRP polymorphism will need further investigation in a large healthy population. In summary, although BMI and PCOS status have a major influence on circulating SHBG levels in hirsute women, the present results support the notion that polymorphism(s) within the coding sequence and, potentially, in the regulatory sequence of the SHBG gene are associated with circulating SHBG levels and may represent part of the genetic background of sex steroid hormone activity in humans.},
  Institution              = {Hospices Civils de Lyon, Fédération d'Endocrinologie du Pôle Est, Hôpital Neurologique Pierre Wertheimer, 69394 Lyon, France.},
  Keywords                 = {Adult; Alleles; Asparagine, genetics; Aspartic Acid, genetics; Body Mass Index; Female; Gene Frequency; Hirsutism, blood/complications/genetics; Homozygote; Humans; Microsatellite Repeats; Multivariate Analysis; Obesity, complications/pathology; Osmolar Concentration; Polycystic Ovary Syndrome, complications; Polymorphism, Genetic, genetics; Sex Hormone-Binding Globulin, genetics/metabolism},
  Language                 = {eng},
  Medline-pst              = {ppublish},
  Owner                    = {naiad},
  Pmid                     = {14764814},
  Timestamp                = {2013.01.16}
}

@Article{Crisci2012,
  Title                    = {Recent progress in polymorphism-based population genetic inference.},
  Author                   = {Jessica L Crisci and Yu-Ping Poh and Angela Bean and Alfred Simkin and Jeffrey D Jensen},
  Journal                  = {J Hered},
  Year                     = {2012},
  Number                   = {2},
  Pages                    = {287--296},
  Volume                   = {103},

  Abstract                 = {The recent availability of whole-genome sequencing data affords tremendous power for statistical inference. With this, there has been great interest in the development of polymorphism-based approaches for the estimation of population genetic parameters. These approaches seek to estimate, for example, recently fixed or sweeping beneficial mutations, the rate of recurrent positive selection, the distribution of selection coefficients, and the demographic history of the population. Yet despite estimating similar parameters using similar data sets, results between methodologies are far from consistent. We here summarize the current state of the field, compare existing approaches, and attempt to reconcile emerging discrepancies. We also discuss the biases in selection estimators introduced by ignoring the demographic history of the population, discuss the biases in demographic estimators introduced by assuming neutrality, and highlight the important challenge to the field of achieving a true joint estimation procedure to circumvent these confounding effects.},
  Doi                      = {10.1093/jhered/esr128},
  Institution              = {Program in Bioinformatics and Integrative Biology, University of Massachusetts Medical School, Worcester, MA 01655, USA.},
  Keywords                 = {Animals; Demography; Drosophila; Genetics, Population, methods/trends; Genome, genetics; Haplotypes, genetics; Models, Genetic; Polymorphism, Genetic, genetics; Selection, Genetic; Species Specificity},
  Language                 = {eng},
  Medline-pst              = {ppublish},
  Owner                    = {naiad},
  Pii                      = {esr128},
  Pmid                     = {22246406},
  Timestamp                = {2013.01.21},
  Url                      = {http://dx.doi.org/10.1093/jhered/esr128}
}

@InCollection{crow70b,
  Title                    = {Genetic loads and the cost of natural selection},
  Author                   = {J. F. Crow},
  Booktitle                = {Mathematical topics in population genetics},
  Publisher                = {Springer Verlag},
  Year                     = {1970},
  Editor                   = {K. Kojima},
  Pages                    = {128-177}
}

@Book{crow70a,
  Title                    = {An introduction to population genetic theory},
  Author                   = {J. F. Crow and M. Kimura},
  Publisher                = {Harper and Row},
  Year                     = {1970}
}

@Manual{csillery11,
  Title                    = {abc: Tools for Approximate Bayesian Computation (ABC)},
  Author                   = {K. Csillery and M. Blum and O. Francois},
  Year                     = {2011},

  Url                      = {http://CRAN.R-project.org/package=abc}
}

@Article{Csillery2010,
  Title                    = {Approximate Bayesian Computation (ABC) in practice.},
  Author                   = {Katalin Csillery and Michael G B Blum and Oscar E Gaggiotti and Olivier Francois},
  Journal                  = {Trends Ecol Evol},
  Year                     = {2010},

  Month                    = {Jul},
  Number                   = {7},
  Pages                    = {410--418},
  Volume                   = {25},

  Abstract                 = {Understanding the forces that influence natural variation within and among populations has been a major objective of evolutionary biologists for decades. Motivated by the growth in computational power and data complexity, modern approaches to this question make intensive use of simulation methods. Approximate Bayesian Computation (ABC) is one of these methods. Here we review the foundations of ABC, its recent algorithmic developments, and its applications in evolutionary biology and ecology. We argue that the use of ABC should incorporate all aspects of Bayesian data analysis: formulation, fitting, and improvement of a model. ABC can be a powerful tool to make inferences with complex models if these principles are carefully applied.},
  Doi                      = {10.1016/j.tree.2010.04.001},
  Institution              = {Laboratoire Techniques de l'Ingénierie Médicale et de la Complexité, Centre National de la Recherche Scientifique UMR5525, Université Joseph Fourier, 38706 La Tronche, France. kati.csillery@gmail.com},
  Keywords                 = {Africa; Algorithms; Animals; Bayes Theorem; Biodiversity; Biological Evolution; Biostatistics; Demography; Drosophila melanogaster, genetics; Models, Genetic},
  Language                 = {eng},
  Medline-pst              = {ppublish},
  Owner                    = {forestghost},
  Pii                      = {S0169-5347(10)00066-2},
  Pmid                     = {20488578},
  Timestamp                = {2013.02.04},
  Url                      = {http://dx.doi.org/10.1016/j.tree.2010.04.001}
}

@Article{csillery12,
  Title                    = {abc: an R package for approximate Bayesian computation (ABC)},
  Author                   = {K. Csillery and O. Francois and M. G. B. Blum},
  Journal                  = {Methods in Ecology and Evolution},
  Year                     = {2012},
  Pages                    = {475-479},
  Volume                   = {3}
}

@Article{Cunningham2010,
  Title                    = {Colorectal cancer.},
  Author                   = {David Cunningham and Wendy Atkin and Heinz-Josef Lenz and Henry T Lynch and Bruce Minsky and Bernard Nordlinger and Naureen Starling},
  Journal                  = {Lancet},
  Year                     = {2010},

  Month                    = {Mar},
  Number                   = {9719},
  Pages                    = {1030--1047},
  Volume                   = {375},

  Abstract                 = {Substantial progress has been made in colorectal cancer in the past decade. Screening, used to identify individuals at an early stage, has improved outcome. There is greater understanding of the genetic basis of inherited colorectal cancer and identification of patients at risk. Optimisation of surgery for patients with localised disease has had a major effect on survival at 5 years and 10 years. For rectal cancer, identification of patients at greatest risk of local failure is important in the selection of patients for preoperative chemoradiation, a strategy proven to improve outcomes in these patients. Stringent postoperative follow-up helps the early identification of potentially radically treatable oligometastatic disease and improves long-term survival. Treatment with adjuvant fluoropyrimidine for colon and rectal cancers further improves survival, more so in stage III than in stage II disease, and oxaliplatin-based combination chemotherapy is now routinely used for stage III disease, although efficacy must be carefully balanced against toxicity. In stage II disease, molecular markers such as microsatellite instability might help select patients for treatment. The integration of targeted treatments with conventional cytotoxic drugs has expanded the treatment of metastatic disease resulting in incremental survival gains. However, biomarker development is essential to aid selection of patients likely to respond to therapy, thereby rationalising treatments and improving outcomes.},
  Doi                      = {10.1016/S0140-6736(10)60353-4},
  Institution              = {Gastrointestinal Unit, Royal Marsden Hospital National Health Service Foundation Trust, London and Surrey, UK. David.cunningham@rmh.nhs.uk},
  Keywords                 = {Antineoplastic Agents, therapeutic use; Colorectal Neoplasms, diagnosis/genetics/pathology/therapy; Humans; Prognosis; Tumor Markers, Biological, analysis},
  Language                 = {eng},
  Medline-pst              = {ppublish},
  Owner                    = {forestghost},
  Pii                      = {S0140-6736(10)60353-4},
  Pmid                     = {20304247},
  Timestamp                = {2013.01.11},
  Url                      = {http://dx.doi.org/10.1016/S0140-6736(10)60353-4}
}

@Article{currat04,
  Title                    = {Modern humans did not admix with Neanderthals during their range expansion into Europe},
  Author                   = {M. Currat and L. Excoffier},
  Journal                  = {PLoS Biology},
  Year                     = {2004},
  Pages                    = {2264-2274},
  Volume                   = {2}
}

@Article{degiorgio09,
  Title                    = {Explaining worldwide patterns of human genetic variation using a coalescent-based serial founder model of migration outward from Africa},
  Author                   = {M. DeGiorgio and M. Jakobsson and N. A. Rosenberg},
  Journal                  = {Proceedings of the National Academy of Sciences USA},
  Year                     = {2009},
  Pages                    = {16057-16062},
  Volume                   = {106}
}

@Article{deiorio05,
  Title                    = {Stepwise mutation likelihood computation by sequential importance sampling in subdivided population models},
  Author                   = {M. DeIorio and R. C. Griffiths and R. Leblois and F. Rousset},
  Journal                  = {Theoretical Population Biology},
  Year                     = {2005},
  Pages                    = {41-53},
  Volume                   = {68}
}

@Article{Demaine2000,
  Title                    = {Polymorphisms of the aldose reductase gene and susceptibility to retinopathy in type 1 diabetes mellitus.},
  Author                   = {A. Demaine and D. Cross and A. Millward},
  Journal                  = {Invest Ophthalmol Vis Sci},
  Year                     = {2000},

  Month                    = {Dec},
  Number                   = {13},
  Pages                    = {4064--4068},
  Volume                   = {41},

  Abstract                 = {Aldose reductase (ALR2) is the first and rate-limiting enzyme of the polyol pathway and is involved in the pathogenesis of diabetic retinopathy. Polymorphisms of the ALR2 gene are associated with susceptibility to diabetic retinopathy in Chinese and Japanese patients with type 2 diabetes. There are no reports investigating these polymorphisms in white patients with type 1 diabetes from either Western Europe or North America. A CA dinucleotide repeat polymorphism (5'ALR2; located at -2100 bp) as well as a novel C(106)T polymorphism was investigated in 229 white patients with type 1 diabetes, with or without retinopathy.The DNA was typed for these polymorphisms using conventional polymerase chain reaction techniques.There was a highly significant increase in the frequency of the Z-2 5'ALR2 allele and Z-2/X (where X is not Z+2) genotype in patients with diabetic retinopathy (n = 159) compared with those without who had diabetes of 20 years' duration (uncomplicated, n = 70; chi(2) = 17.0, P < 0.0001). There was a similar decrease in the Z+2/Y genotype (where Y is not Z-2; chi(2) = 30.1, P < 0.000,001) in the patients with retinopathy compared with the uncomplicated diabetes group. The C/Z-2 C(-106)T/5' ALR2 haplotype was found in 33.3\% of the patients with retinopathy and 8.7\% of the patients with uncomplicated diabetes.These results confirm previous studies in other populations and in type 2 diabetes showing that polymorphisms in the promoter region of the ALR2 gene are associated with susceptibility to diabetic retinopathy.},
  Institution              = {Department of Molecular Medicine, Plymouth Postgraduate Medical School, Tamar Science Park, Plymouth, United Kingdom. ademaine@plymouth.ac.uk},
  Keywords                 = {Adolescent; Adult; Aged; Aldehyde Reductase, genetics; Alleles; Child; Child, Preschool; DNA, analysis; Diabetes Mellitus, Type 1, enzymology/genetics; Diabetic Retinopathy, enzymology/genetics; Female; Gene Frequency; Genetic Predisposition to Disease; Genotype; Humans; Infant; Male; Middle Aged; Polymerase Chain Reaction; Polymorphism, Genetic},
  Language                 = {eng},
  Medline-pst              = {ppublish},
  Owner                    = {naiad},
  Pmid                     = {11095596},
  Timestamp                = {2013.01.21}
}

@Article{Devon2001,
  Title                    = {The genomic organisation of the metabotropic glutamate receptor subtype 5 gene, and its association with schizophrenia.},
  Author                   = {Devon, R. S. and Anderson, S. and Teague, P. W. and Muir, W. J. and Murray, V. and Pelosi, A. J. and Blackwood, D. H. and Porteous, D. J.},
  Journal                  = {Mol Psychiatry},
  Year                     = {2001},

  Month                    = {May},
  Number                   = {3},
  Pages                    = {311--314},
  Volume                   = {6},

  Abstract                 = {The G-protein coupled metabotropic glutamate receptors (GRMs/mGluRs) have been implicated in the aetiology of schizophrenia as they modulate the NMDA response and that of other neurotransmitters including dopamine and GABA.(1-3) Electrophysiological studies in GRM subtype 5 knockout mice reveal, in one study, a sensorimotor gating deficit characteristic of schizophrenia and in another, a key rôle for this gene in the modulation of hippocampal NMDA-dependent synaptic plasticity. In humans, GRM5 levels are increased in certain pyramidal cell neurons in schizophrenics vs controls.(6) Finally, GRM5 has been mapped to 11q14, neighbouring a translocation that segregates with schizophrenia and related psychoses in a large Scottish family, F23 (MLOD score 6.0). We determined the intron/exon structure of GRM5 and identified a novel intragenic microsatellite. A case-control association study identified a significant difference in allele frequency distribution between schizophrenics and controls (P = 0.04). This is suggestive of involvement of the GRM5 gene in schizophrenia in this population.},
  Doi                      = {10.1038/sj.mp.4000848},
  Institution              = {Medical Genetics Section, University of Edinburgh, Molecular Medicine Centre, Western General Hospital, Crewe Road, Edinburgh, EH4 2XU, UK.},
  Keywords                 = {Case-Control Studies; Gene Frequency; Genome, Human; Humans; Microsatellite Repeats; Molecular Sequence Data; Receptor, Metabotropic Glutamate 5; Receptors, Metabotropic Glutamate, genetics; Schizophrenia, genetics; Scotland},
  Language                 = {eng},
  Medline-pst              = {ppublish},
  Owner                    = {forestgeist},
  Pmid                     = {11326300},
  Timestamp                = {2014.03.16},
  Url                      = {http://dx.doi.org/10.1038/sj.mp.4000848}
}

@Article{dib96,
  Title                    = {A comprehensive genetic map of the human genome based on 5,264 microsatellites},
  Author                   = {C. Dib and S. Faure and C. Fizames and D. Samson and N. Drouot and A. Vignal and P. Millasseau and S. Marc and J. Hazan and E. Seboun and M. Lathrop and G. Gyapay and J. Morissette and J. Weissenbach},
  Journal                  = {Nature},
  Year                     = {1996},
  Pages                    = {152-154},
  Volume                   = {380}
}

@Article{dirienzo94,
  Title                    = {Mutational processes of simple-sequence repeat loci in human populations},
  Author                   = {A. DiRienzo and A. C. Peterson and J. C. Garza and A. M. Valdes and M. Slatkin and N. B. Freimer},
  Journal                  = {Proceedings of the National Academy of Sciences USA},
  Year                     = {1994},
  Pages                    = {3166-3170},
  Volume                   = {91}
}

@Article{Dokholyan2000,
  Title                    = {Distributions of dimeric tandem repeats in non-coding and coding DNA sequences.},
  Author                   = {N. V. Dokholyan and S. V. Buldyrev and S. Havlin and H. E. Stanley},
  Journal                  = {J Theor Biol},
  Year                     = {2000},

  Month                    = {Feb},
  Number                   = {4},
  Pages                    = {273--282},
  Volume                   = {202},

  Abstract                 = {We study the length distribution functions for the 16 possible distinct dimeric tandem repeats in DNA sequences of diverse taxonomic partitions of GenBank (known human and mouse genomes, and complete genomes of Caenorhabditis elegans and yeast). For coding DNA, we find that all 16 distribution functions are exponential. For non-coding DNA, the distribution functions for most of the dimeric repeats have surprisingly long tails, that fit a power-law function. We hypothesize that: (i) the exponential distributions of dimeric repeats in protein coding sequences indicate strong evolutionary pressure against tandem repeat expansion in coding DNA sequences; and (ii) long tails in the distributions of dimers in non-coding DNA may be a result of various mutational mechanisms. These long, non-exponential tails in the distribution of dimeric repeats in non-coding DNA are hypothesized to be due to the higher tolerance of non-coding DNA to mutations. By comparing genomes of various phylogenetic types of organisms, we find that the shapes of the distributions are not universal, but rather depend on the specific class of species and the type of a dimer.},
  Doi                      = {10.1006/jtbi.1999.1052},
  Institution              = {ld.harvard.edu},
  Keywords                 = {Animals; Caenorhabditis elegans, genetics; Dimerization; Exons, genetics; Genome; Humans; Introns, genetics; Mice; Phylogeny; Saccharomyces cerevisiae, genetics; Sequence Analysis, DNA; Tandem Repeat Sequences},
  Language                 = {eng},
  Medline-pst              = {ppublish},
  Owner                    = {naiad},
  Pii                      = {S0022-5193(99)91052-4},
  Pmid                     = {10666360},
  Timestamp                = {2013.01.12},
  Url                      = {http://dx.doi.org/10.1006/jtbi.1999.1052}
}

@Article{durr96,
  Title                    = {Clinical and genetic abnormalities ni patients with Friedreich's ataxia},
  Author                   = {A. Durr and M. Cossee and Y. Agid and V. Campuzano and C. Mignard and C. Penet and J.-L. Mandel and A. Brice and M. Koenig},
  Journal                  = {New England Journal of Medicine},
  Year                     = {1996},
  Pages                    = {1169-1175},
  Volume                   = {335}
}

@Article{Dutech2012,
  Title                    = {The chestnut blight fungus world tour: successive introduction events from diverse origins in an invasive plant fungal pathogen.},
  Author                   = {C. Dutech and B. Barrès and J. Bridier and C. Robin and M. G. Milgroom and V. Ravigné},
  Journal                  = {Mol Ecol},
  Year                     = {2012},

  Month                    = {Aug},
  Number                   = {16},
  Pages                    = {3931--3946},
  Volume                   = {21},

  Abstract                 = {Clonal expansion has been observed in several invasive fungal plant pathogens colonizing new areas, raising the question of the origin of clonal lineages. Using microsatellite markers, we retraced the evolutionary history of introduction of the chestnut blight fungus, Cryphonectria parasitica, in North America and western Europe. Combining discriminant analysis of principal components and approximate Bayesian computation analysis, we showed that several introduction events from genetically differentiated source populations have occurred in both invaded areas. In addition, a low signal of genetic recombination among different source populations was suggested in North America. Finally, two genetic lineages were present in both invaded areas as well as in the native areas, suggesting the existence of genetic lineages with a high capacity to establish in diverse environments and host species. This study confirmed the importance of multiple introductions, but questioned the role of genetic admixture in the success of introduction of a fungal plant pathogen.},
  Doi                      = {10.1111/j.1365-294X.2012.05575.x},
  Institution              = {INRA, UMR1202 BIOGECO, Cestas F-33610, France. cyril.dutech@pierroton.inra.fr},
  Keywords                 = {Ascomycota, genetics/pathogenicity; Bayes Theorem; China; Europe; Fagaceae, microbiology; France; Genetic Variation; Genetics, Population; Introduced Species; Japan; Microsatellite Repeats; Models, Genetic; Multivariate Analysis; North America; Plant Diseases, microbiology},
  Language                 = {eng},
  Medline-pst              = {ppublish},
  Owner                    = {forestghost},
  Pmid                     = {22548317},
  Timestamp                = {2013.02.04},
  Url                      = {http://dx.doi.org/10.1111/j.1365-294X.2012.05575.x}
}

@Article{eckert09,
  Title                    = {Every microsatellite is different: intrinsic DNA features dictate mutatgenesis of common microsatellites present in the human genome},
  Author                   = {K.A. Eckert and S.E. Hile},
  Journal                  = {Molecular Carcenogenesis},
  Year                     = {2009},
  Pages                    = {379-388},
  Volume                   = {48}
}

@Article{Eden2009,
  Title                    = {GOrilla: a tool for discovery and visualization of enriched GO terms in ranked gene lists.},
  Author                   = {Eden, Eran and Navon, Roy and Steinfeld, Israel and Lipson, Doron and Yakhini, Zohar},
  Journal                  = {BMC Bioinformatics},
  Year                     = {2009},
  Pages                    = {48},
  Volume                   = {10},

  Abstract                 = {Since the inception of the GO annotation project, a variety of tools have been developed that support exploring and searching the GO database. In particular, a variety of tools that perform GO enrichment analysis are currently available. Most of these tools require as input a target set of genes and a background set and seek enrichment in the target set compared to the background set. A few tools also exist that support analyzing ranked lists. The latter typically rely on simulations or on union-bound correction for assigning statistical significance to the results.GOrilla is a web-based application that identifies enriched GO terms in ranked lists of genes, without requiring the user to provide explicit target and background sets. This is particularly useful in many typical cases where genomic data may be naturally represented as a ranked list of genes (e.g. by level of expression or of differential expression). GOrilla employs a flexible threshold statistical approach to discover GO terms that are significantly enriched at the top of a ranked gene list. Building on a complete theoretical characterization of the underlying distribution, called mHG, GOrilla computes an exact p-value for the observed enrichment, taking threshold multiple testing into account without the need for simulations. This enables rigorous statistical analysis of thousand of genes and thousands of GO terms in order of seconds. The output of the enrichment analysis is visualized as a hierarchical structure, providing a clear view of the relations between enriched GO terms.GOrilla is an efficient GO analysis tool with unique features that make a useful addition to the existing repertoire of GO enrichment tools. GOrilla's unique features and advantages over other threshold free enrichment tools include rigorous statistics, fast running time and an effective graphical representation. GOrilla is publicly available at: http://cbl-gorilla.cs.technion.ac.il},
  Doi                      = {10.1186/1471-2105-10-48},
  Institution              = {Molecular Cell Biology Department, Weizmann Institute of Science, Rehovot, Israel. eraneden@gmail.com},
  Keywords                 = {Algorithms; Animals; Arabidopsis, genetics; Computational Biology, methods; Data Interpretation, Statistical; Databases, Genetic; Gene Expression Profiling; Genes; Genomics, methods; Humans; Information Storage and Retrieval, methods; Internet; Models, Genetic; Models, Statistical; Software; Terminology as Topic; User-Computer Interface; Yeasts, genetics},
  Language                 = {eng},
  Medline-pst              = {epublish},
  Owner                    = {ryan},
  Pii                      = {1471-2105-10-48},
  Pmid                     = {19192299},
  Timestamp                = {2013.08.04},
  Url                      = {http://dx.doi.org/10.1186/1471-2105-10-48}
}

@Article{Edwards1992,
  Title                    = {Genetic variation at five trimeric and tetrameric tandem repeat loci in four human population groups.},
  Author                   = {A. Edwards and H. A. Hammond and L. Jin and C. T. Caskey and R. Chakraborty},
  Journal                  = {Genomics},
  Year                     = {1992},

  Month                    = {Feb},
  Number                   = {2},
  Pages                    = {241--253},
  Volume                   = {12},

  Abstract                 = {Trimeric and tetrameric short tandem repeats (STRs) represent a rich source of highly polymorphic markers in the human genome that may be studied with the polymerase chain reaction (PCR). We report the analysis of a multilocus genotype survey of 97-380 chromosomes in U.S. Black, White, Mexican-American, and Asian populations at five STR loci located on chromosomes 1, 4, 11, and X. The heterozygote frequencies of the loci ranged from 0.36 to 0.91 and the number of alleles from 6 to 20 for the 20 population and locus combinations. Relative allele frequencies exhibited differences between populations and unimodal, bimodal, and complex distributions. Although deviations were noted at some locus-population test combinations, genotype data from the loci were consistent overall with Hardy-Weinberg equilibrium by three tests. Population subheterogeneity within each ethnic group was not detected by two additional tests. No mutations were detected in a total of 860 meioses for two loci studied in the CEPH kindreds and five loci studied in other families. An indirect estimate of the mutation rates gave values from 2.3 x 10(-5) to 15.9 x 10(-5) for the five loci. Higher mutation rates appear to be associated with greater numbers of tandem repeats in the core motif. The most frequent genotype for all five loci combined appears to have a frequency of 7.59 x 10(-4). Together, these results suggest that trimeric and tetrameric STR loci are useful markers for the study of new mutations and genetic linkage analysis and for application to personal identification in the medical and forensic sciences.},
  Institution              = {Institute for Molecular Genetics, Baylor College of Medicine, Houston, Texas 77030.},
  Keywords                 = {Alleles; Base Sequence; Continental Population Groups, genetics; DNA, genetics; Gene Frequency; Genetic Markers; Genetic Variation; Genetics, Population; Genotype; Heterozygote; Humans; Molecular Sequence Data; Mutation; Polymerase Chain Reaction; Polymorphism, Genetic; Repetitive Sequences, Nucleic Acid},
  Language                 = {eng},
  Medline-pst              = {ppublish},
  Owner                    = {forestghost},
  Pii                      = {0888-7543(92)90371-X},
  Pmid                     = {1740333},
  Timestamp                = {2013.01.10}
}

@Article{edwards00,
  Title                    = {Sewall {W}right's equation ${\Delta} q = (q(1-q) \partial{w}/\partial{q})/2w$},
  Author                   = {A. W. F. Edwards},
  Journal                  = {Theoretical Population Biology},
  Year                     = {2000},
  Pages                    = {67-70},
  Volume                   = {57}
}

@Article{ellegren04,
  Title                    = {Microsatellites: simple sequences with complex evolution},
  Author                   = {H. Ellegren},
  Journal                  = {Nature Reviews Genetics},
  Year                     = {2004},
  Pages                    = {435-445},
  Volume                   = {5}
}

@Article{ellegren00,
  Title                    = {Heterogeneous mutation processes in human microsatellite DNA sequences},
  Author                   = {H. Ellegren},
  Journal                  = {Nature Genetics},
  Year                     = {2000},
  Pages                    = {400-402},
  Volume                   = {24}
}

@Article{Ellegren1991,
  Title                    = {DNA typing of museum birds.},
  Author                   = {H. Ellegren},
  Journal                  = {Nature},
  Year                     = {1991},

  Month                    = {Nov},
  Number                   = {6349},
  Pages                    = {113},
  Volume                   = {354},

  Doi                      = {10.1038/354113a0},
  Keywords                 = {Animals; Birds, genetics; DNA Fingerprinting, methods; Feathers, chemistry; Museums; Polymerase Chain Reaction; Polymorphism, Genetic},
  Language                 = {eng},
  Medline-pst              = {ppublish},
  Owner                    = {forestghost},
  Pmid                     = {1944587},
  Timestamp                = {2013.01.10},
  Url                      = {http://dx.doi.org/10.1038/354113a0}
}

@Article{Elmore2012,
  Title                    = {Assessing the genome-wide effect of promoter region tandem repeat natural variation on gene expression.},
  Author                   = {Martha H Elmore and John G Gibbons and Antonis Rokas},
  Journal                  = {G3 (Bethesda)},
  Year                     = {2012},

  Month                    = {Dec},
  Number                   = {12},
  Pages                    = {1643--1649},
  Volume                   = {2},

  Abstract                 = {Copy number polymorphisms of nucleotide tandem repeat (TR) regions, such as microsatellites and minisatellites, are mutationally reversible and highly abundant in eukaryotic genomes. Studies linking TR polymorphism to phenotypic variation have led some to suggest that TR variation modulates and majorly contributes to phenotypic variation; however, studies in which the authors assess the genome-wide impact of TR variation on phenotype are lacking. To address this question, we quantified relationships between polymorphism levels in 143 genome-wide promoter region TRs across 16 isolates of the filamentous fungus Aspergillus flavus and its ecotype Aspergillus oryzae with expression levels of their downstream genes. We found that only 4.3\% of relationships tested were significant; these findings were consistent with models in which TRs act as "tuning," "volume," or "optimality" "knobs" of phenotype but not with "switch" models. Furthermore, the promoter regions of differentially expressed genes between A. oryzae and A. flavus did not show TR enrichment, suggesting that genome-wide differences in molecular phenotype between the two species are not significantly associated with TRs. Although in some cases TR polymorphisms do contribute to transcript abundance variation, these results argue that at least in this case, TRs might not be major modulators of variation in phenotype.},
  Doi                      = {10.1534/g3.112.004663},
  Institution              = {Department of Biological Sciences, Vanderbilt University, Nashville, Tennessee 37235.},
  Language                 = {eng},
  Medline-pst              = {ppublish},
  Owner                    = {naiad},
  Pii                      = {GGG_004663},
  Pmid                     = {23275886},
  Timestamp                = {2013.01.21},
  Url                      = {http://dx.doi.org/10.1534/g3.112.004663}
}

@Article{encode12,
  Title                    = {An integrated encyclopedia of DNA elements in the human genome},
  Author                   = {{ENCODE Project Consortium}},
  Journal                  = {Nature},
  Year                     = {2012},
  Pages                    = {57-74},
  Volume                   = {489}
}

@Article{Endele2010,
  Title                    = {Mutations in GRIN2A and GRIN2B encoding regulatory subunits of NMDA receptors cause variable neurodevelopmental phenotypes.},
  Author                   = {Sabine Endele and Georg Rosenberger and Kirsten Geider and Bernt Popp and Ceyhun Tamer and Irina Stefanova and Mathieu Milh and Fanny Kortüm and Angela Fritsch and Friederike K Pientka and Yorck Hellenbroich and Vera M Kalscheuer and Jürgen Kohlhase and Ute Moog and Gudrun Rappold and Anita Rauch and Hans-Hilger Ropers and Sarah von Spiczak and Holger Tönnies and Nathalie Villeneuve and Laurent Villard and Bernhard Zabel and Martin Zenker and Bodo Laube and André Reis and Dagmar Wieczorek and Lionel Van Maldergem and Kerstin Kutsche},
  Journal                  = {Nat Genet},
  Year                     = {2010},

  Month                    = {Nov},
  Number                   = {11},
  Pages                    = {1021--1026},
  Volume                   = {42},

  Abstract                 = {N-methyl-D-aspartate (NMDA) receptors mediate excitatory neurotransmission in the mammalian brain. Two glycine-binding NR1 subunits and two glutamate-binding NR2 subunits each form highly Ca²(+)-permeable cation channels which are blocked by extracellular Mg²(+) in a voltage-dependent manner. Either GRIN2B or GRIN2A, encoding the NMDA receptor subunits NR2B and NR2A, was found to be disrupted by chromosome translocation breakpoints in individuals with mental retardation and/or epilepsy. Sequencing of GRIN2B in 468 individuals with mental retardation revealed four de novo mutations: a frameshift, a missense and two splice-site mutations. In another cohort of 127 individuals with idiopathic epilepsy and/or mental retardation, we discovered a GRIN2A nonsense mutation in a three-generation family. In a girl with early-onset epileptic encephalopathy, we identified the de novo GRIN2A mutation c.1845C>A predicting the amino acid substitution p.N615K. Analysis of NR1-NR2A(N615K) (NR2A subunit with the p.N615K alteration) receptor currents revealed a loss of the Mg²(+) block and a decrease in Ca²(+) permeability. Our findings suggest that disturbances in the neuronal electrophysiological balance during development result in variable neurological phenotypes depending on which NR2 subunit of NMDA receptors is affected.},
  Doi                      = {10.1038/ng.677},
  Institution              = {Institute of Human Genetics, University of Erlangen-Nuremberg, Erlangen, Germany.},
  Keywords                 = {Adolescent; Adult; Amino Acid Substitution; Calcium, metabolism; Child; Child, Preschool; Epilepsy, genetics; Female; Humans; Intellectual Disability, genetics; Magnesium, metabolism; Male; Mutation; Nervous System Diseases, genetics; Pedigree; Polymorphism, Single Nucleotide; Protein Subunits, genetics; Receptors, N-Methyl-D-Aspartate, genetics; Transcription, Genetic},
  Language                 = {eng},
  Medline-pst              = {ppublish},
  Owner                    = {naiad},
  Pii                      = {ng.677},
  Pmid                     = {20890276},
  Timestamp                = {2013.01.20},
  Url                      = {http://dx.doi.org/10.1038/ng.677}
}

@Article{endele10,
  Title                    = {Mutations in GRIN2A and GRIN2B encoding regulatory subunits of NMDA receptors cause variable neurodevelopmental phenotyopes},
  Author                   = {S. Endele and G. Rosenberger and K. Geider and B. Popp and C. Tamer and I. Stefanova and M. Milh and F. Kortum and A. Fritsch and F. K. Pientka and Y. Hellenbroich and V. M. Kalscheuer and J. Kohlhase and U. Moog and G. Rappold and A. Rauch and H.-H. Ropers and S. Spiczak and H. Tonnies and N. Villeneuve and L. Villard and B. Zabel and M. Zenker and B. Laube and A. Reis and D. Wieczorek and L. VanMaldergem and K. Kutsche},
  Journal                  = {Nature Genetics},
  Year                     = {2010},
  Pages                    = {1021-1028},
  Volume                   = {42}
}

@Article{Estoup2002,
  Title                    = {Homoplasy and mutation model at microsatellite loci and their consequences for population genetics analysis.},
  Author                   = {Arnaud Estoup and Philippe Jarne and Jean-Marie Cornuet},
  Journal                  = {Mol Ecol},
  Year                     = {2002},

  Month                    = {Sep},
  Number                   = {9},
  Pages                    = {1591--1604},
  Volume                   = {11},

  Abstract                 = {Homoplasy has recently attracted the attention of population geneticists, as a consequence of the popularity of highly variable stepwise mutating markers such as microsatellites. Microsatellite alleles generally refer to DNA fragments of different size (electromorphs). Electromorphs are identical in state (i.e. have identical size), but are not necessarily identical by descent due to convergent mutation(s). Homoplasy occurring at microsatellites is thus referred to as size homoplasy. Using new analytical developments and computer simulations, we first evaluate the effect of the mutation rate, the mutation model, the effective population size and the time of divergence between populations on size homoplasy at the within and between population levels. We then review the few experimental studies that used various molecular techniques to detect size homoplasious events at some microsatellite loci. The relationship between this molecularly accessible size homoplasy size and the actual amount of size homoplasy is not trivial, the former being considerably influenced by the molecular structure of microsatellite core sequences. In a third section, we show that homoplasy at microsatellite electromorphs does not represent a significant problem for many types of population genetics analyses realized by molecular ecologists, the large amount of variability at microsatellite loci often compensating for their homoplasious evolution. The situations where size homoplasy may be more problematic involve high mutation rates and large population sizes together with strong allele size constraints.},
  Institution              = {Centre de Biologie et de Gestion des Populations, Campus International de Baillarguet, 34980 Montferrier/Lez, France. estoup@ensam.inra.fr},
  Keywords                 = {Biological Evolution; Genetic Markers; Genetics, Population; Microsatellite Repeats, genetics; Models, Genetic; Molecular Biology; Mutation},
  Language                 = {eng},
  Medline-pst              = {ppublish},
  Owner                    = {naiad},
  Pii                      = {1576},
  Pmid                     = {12207711},
  Timestamp                = {2013.01.09}
}

@Article{Etienne-Grimaldi2005,
  Title                    = {Analysis of the dinucleotide repeat polymorphism in the epidermal growth factor receptor (EGFR) gene in head and neck cancer patients.},
  Author                   = {M-C. Etienne-Grimaldi and S. Pereira and N. Magné and J-L. Formento and M. Francoual and X. Fontana and F. Demard and O. Dassonville and G. Poissonnet and J. Santini and R-J. Bensadoun and P. Szepetowski and G. Milano},
  Journal                  = {Ann Oncol},
  Year                     = {2005},

  Month                    = {Jun},
  Number                   = {6},
  Pages                    = {934--941},
  Volume                   = {16},

  Abstract                 = {Epidermal growth factor receptor (EGFR) overexpression is associated with poor prognosis in head and neck cancer. The first intron of EGFR gene is polymorphic (9-23 CA repeats) and transcription declines when the number of repeats increases.EGFR polymorphism (fluorescent genotyping) and expression (ligand-binding assay) were analyzed in tumors and normal tissues from 112 patients (100 men, 12 women; mean age 60 years).The number of CA repeats varied from 15 to 22. Allelic distribution was trimodal (predominance of 16, 20 and 18 CA repeats). EGFR concentrations were significantly higher (P=0.02) in homozygous tumors as compared with heterozygous. Considering homozygous tumors, or classifying genotypes as short/long/intermediary (two alleles <17 versus two alleles > or =17 versus others), no relationship was observed between tumoral EGFR genotype and expression. In the 76 tumors exhibiting at least one 16-CA allele, the length of the remaining allele was inversely correlated to EGFR expression (P=0.047). Tumoral EGFR expression, performance status (WHO criteria) and node involvement were independent predictors of specific survival (P <0.01). Tumoral or normal tissue EGFR genotype did not influence survival.Intron 1 EGFR polymorphism may be implicated in the regulation of EGFR expression in head and neck tumors.},
  Doi                      = {10.1093/annonc/mdi189},
  Institution              = {Laboratoire d'Oncopharmacologie, Centre Antoine Lacassagne, Nice, France.},
  Keywords                 = {Adult; Aged; Aged, 80 and over; Dinucleotide Repeats; Female; Genotype; Head and Neck Neoplasms, genetics/mortality; Humans; Male; Middle Aged; Phenotype; Polymorphism, Genetic; Receptor, Epidermal Growth Factor, genetics},
  Language                 = {eng},
  Medline-pst              = {ppublish},
  Owner                    = {forestghost},
  Pii                      = {mdi189},
  Pmid                     = {15829495},
  Timestamp                = {2013.01.18},
  Url                      = {http://dx.doi.org/10.1093/annonc/mdi189}
}

@Book{ewens04,
  Title                    = {Mathematical population Genetics. I. Theoretical introduction},
  Author                   = {W.J. Ewens},
  Publisher                = {Springer},
  Year                     = {2004},
  Edition                  = {Second}
}

@Article{ewens72,
  Title                    = {The sampling theory of selectively neutral alleles},
  Author                   = {W. J. Ewens},
  Journal                  = {Theoretical Population Biology},
  Year                     = {1972},
  Pages                    = {87-112},
  Volume                   = {3}
}

@Article{Fagundes2007,
  Title                    = {Statistical evaluation of alternative models of human evolution.},
  Author                   = {Nelson J R Fagundes and Nicolas Ray and Mark Beaumont and Samuel Neuenschwander and Francisco M Salzano and Sandro L Bonatto and Laurent Excoffier},
  Journal                  = {Proc Natl Acad Sci U S A},
  Year                     = {2007},

  Month                    = {Nov},
  Number                   = {45},
  Pages                    = {17614--17619},
  Volume                   = {104},

  Abstract                 = {An appropriate model of recent human evolution is not only important to understand our own history, but it is necessary to disentangle the effects of demography and selection on genome diversity. Although most genetic data support the view that our species originated recently in Africa, it is still unclear if it completely replaced former members of the Homo genus, or if some interbreeding occurred during its range expansion. Several scenarios of modern human evolution have been proposed on the basis of molecular and paleontological data, but their likelihood has never been statistically assessed. Using DNA data from 50 nuclear loci sequenced in African, Asian and Native American samples, we show here by extensive simulations that a simple African replacement model with exponential growth has a higher probability (78\%) as compared with alternative multiregional evolution or assimilation scenarios. A Bayesian analysis of the data under this best supported model points to an origin of our species approximately 141 thousand years ago (Kya), an exit out-of-Africa approximately 51 Kya, and a recent colonization of the Americas approximately 10.5 Kya. We also find that the African replacement model explains not only the shallow ancestry of mtDNA or Y-chromosomes but also the occurrence of deep lineages at some autosomal loci, which has been formerly interpreted as a sign of interbreeding with Homo erectus.},
  Doi                      = {10.1073/pnas.0708280104},
  Institution              = {Laboratório de Biologia Genômica e Molecular, Faculdade de Biociências, Pontifícia Universidade Católica do Rio Grande do Sul, 90619-900 Porto Alegre, RS, Brazil.},
  Keywords                 = {Africa; Animals; Asia; Biological Evolution; Biometry; DNA, genetics/isolation /&/ purification; Demography; Genetic Variation; Geography; Hominidae, genetics; Humans, genetics; Models, Biological; Molecular Sequence Data},
  Language                 = {eng},
  Medline-pst              = {ppublish},
  Owner                    = {naiad},
  Pii                      = {0708280104},
  Pmid                     = {17978179},
  Timestamp                = {2013.01.20},
  Url                      = {http://dx.doi.org/10.1073/pnas.0708280104}
}

@Article{fay00,
  Title                    = {Hitchhiking under positive Darwinian selection},
  Author                   = {J. C. Fay and C. I. Wu},
  Journal                  = {Genetics},
  Year                     = {2000},
  Pages                    = {1405-1413},
  Volume                   = {155}
}

@Article{fearnhead01,
  Title                    = {Perfect simulation from population genetic models with selection},
  Author                   = {P. Fearnhead},
  Journal                  = {Theoretical Population Biology},
  Year                     = {2001},
  Pages                    = {263-279},
  Volume                   = {59}
}

@Article{Ferk2007,
  Title                    = {The (TAAAA)n microsatellite polymorphism in the SHBG gene influences serum SHBG levels in women with polycystic ovary syndrome.},
  Author                   = {Polonca Ferk and Natasa Teran and Ksenija Gersak},
  Journal                  = {Hum Reprod},
  Year                     = {2007},

  Month                    = {Apr},
  Number                   = {4},
  Pages                    = {1031--1036},
  Volume                   = {22},

  Abstract                 = {Hyperandrogenaemia is a common feature of polycystic ovary syndrome (PCOS). The sex hormone-binding globulin (SHBG) gene was proposed as being a PCOS candidate gene. A possible influence of the microsatellite polymorphism (TAAAA)(n) in the SHBG gene on serum SHBG levels in PCOS patients was investigated.One hundred and twenty-three PCOS patients and 110 age-matched controls were included in the study. Peripheral blood samples were obtained. Genotyping of the (TAAAA)(n) polymorphism in the SHBG gene was performed. Serum LH, FSH, SHBG and total testosterone concentrations were determined.SHBG alleles with 6-11 TAAAA repeats were found. None of the SHBG alleles or genotypes were present at a significantly more frequent rate in PCOS patients compared with controls. Serum SHBG levels were significantly lower (P < 0.001) in PCOS patients compared with controls and were found to be strongly influenced by the (TAAAA)(n) SHBG polymorphism, in both the PCOS (55.3\%) and control (33.1\%) groups of patients.The (TAAAA)(n) SHBG gene polymorphism might be an important predictor for serum SHBG levels and, consequently, for hyperandrogenaemic clinical presentation of PCOS.},
  Doi                      = {10.1093/humrep/del457},
  Institution              = {Department of Obstetrics and Gynaecology, Division of Medical Genetics, University Medical Centre, Ljubljana, Slovenia.},
  Keywords                 = {Adult; Alleles; Body Mass Index; Case-Control Studies; Female; Genetic Predisposition to Disease; Genotype; Humans; Hyperandrogenism, genetics; Microsatellite Repeats; Polycystic Ovary Syndrome, genetics; Polymorphism, Genetic; Sex Hormone-Binding Globulin, biosynthesis/genetics},
  Language                 = {eng},
  Medline-pst              = {ppublish},
  Owner                    = {naiad},
  Pii                      = {del457},
  Pmid                     = {17189294},
  Timestamp                = {2013.01.16},
  Url                      = {http://dx.doi.org/10.1093/humrep/del457}
}

@Article{Ferrand2002,
  Title                    = {A polymorphism in the matrix metalloproteinase-9 promoter is associated with increased risk of preterm premature rupture of membranes in African Americans.},
  Author                   = {Pedro E Ferrand and Samuel Parry and Mary Sammel and George A Macones and Helena Kuivaniemi and Roberto Romero and Jerome F Strauss},
  Journal                  = {Mol Hum Reprod},
  Year                     = {2002},

  Month                    = {May},
  Number                   = {5},
  Pages                    = {494--501},
  Volume                   = {8},

  Abstract                 = {Fetal membrane rupture is associated with increased expression of matrix metalloproteinase-9 (MMP-9) and matrix degradation. We have determined the functional significance of a variable number tandem repeat and a single nucleotide polymorphism (SNP) in the MMP-9 gene on promoter activity and their association with preterm premature rupture of membranes (PPROM). The 14 CA-repeat allele was a stronger promoter than the 20 CA-repeat allele in amnion epithelial cells and WISH amnion-derived cells, but in THP-1 monocyte/macrophage cells the 14 and 20 CA-repeat alleles had similar activities. An SNP at -1562 did not significantly affect promoter activity. A case-control study of African American neonates revealed that the 14 CA-repeat allele was more common in newborns delivered of mothers who had PPROM than in those delivered at term. There was no association between the -1562 SNP and PPROM. We conclude that there are cell host-dependent differences in MMP-9 promoter activity related to CA-repeat number and that fetal carriage of the 14 CA-repeat allele is associated with PPROM in African Americans.},
  Institution              = {Center for Research on Reproduction and Women's Health, University of Pennsylvania Medical Center, Philadelphia, PA 19104, USA.},
  Keywords                 = {African Americans; African Continental Ancestry Group, genetics; Amnion, cytology/physiology; Case-Control Studies; Cells, Cultured; Epithelial Cells, cytology; Female; Fetal Membranes, Premature Rupture, ethnology/genetics; Gene Frequency; Genetic Predisposition to Disease; Humans; Infant, Newborn; Infant, Premature; Matrix Metalloproteinase 9, genetics; Polymorphism, Genetic; Polymorphism, Single Nucleotide; Pregnancy; Promoter Regions, Genetic; Tandem Repeat Sequences},
  Language                 = {eng},
  Medline-pst              = {ppublish},
  Owner                    = {naiad},
  Pmid                     = {11994547},
  Timestamp                = {2013.01.16}
}

@Article{Fidalgo2006,
  Title                    = {Adaptive evolution by mutations in the FLO11 gene.},
  Author                   = {Manuel Fidalgo and Ramon R Barrales and Jose I Ibeas and Juan Jimenez},
  Journal                  = {Proc Natl Acad Sci U S A},
  Year                     = {2006},

  Month                    = {Jul},
  Number                   = {30},
  Pages                    = {11228--11233},
  Volume                   = {103},

  Abstract                 = {In nature, Saccharomyces yeasts manifest a number of adaptive responses to overcome adverse environments such as filamentation, invasive growth, flocculation and adherence to solid surfaces. Certain Saccharomyces wild yeasts, namely "flor yeasts," have also acquired the ability to form a buoyant biofilm at the broth surface. Here we report that mutations in a single gene, identified as FLO11, separate these "floating" yeasts from their nonfloating relatives. We have determined that the capability to form a self-supporting biofilm at the liquid surface is largely dependent on two changes in the FLO11 gene. First, we identified a 111-nt deletion within a repression region of the FLO11 promoter that significantly increases FLO11 gene expression. Secondly, we found rearrangements within the central tandem repeat domain of the coding region that yield a more hydrophobic Flo11p variant. Together, these mutations result in dramatic increase in cell surface hydrophobicity, which in turn confers these yeasts the ability to float by surface tension, an adaptive mechanism to gain direct access to oxygen within oxygen-poor liquid environments.},
  Doi                      = {10.1073/pnas.0601713103},
  Institution              = {Centro Andaluz de Biología del Desarrollo, Universidad Pablo de Olavide/Consejo Superior de Investigaciones Científicas, Carretera de Utrera Km1, 41013 Sevilla, Spain.},
  Keywords                 = {Alleles; Base Sequence; Biofilms; Cell Membrane, metabolism; Evolution, Molecular; Genetic Variation; Membrane Glycoproteins; Membrane Proteins, genetics/physiology; Models, Genetic; Molecular Sequence Data; Mutation; Promoter Regions, Genetic; Saccharomyces cerevisiae Proteins, genetics/physiology; Saccharomyces, genetics/metabolism/physiology},
  Language                 = {eng},
  Medline-pst              = {ppublish},
  Owner                    = {naiad},
  Pii                      = {0601713103},
  Pmid                     = {16844788},
  Timestamp                = {2013.01.10},
  Url                      = {http://dx.doi.org/10.1073/pnas.0601713103}
}

@Article{Field1998,
  Title                    = {Abundant microsatellite polymorphism in Saccharomyces cerevisiae, and the different distributions of microsatellites in eight prokaryotes and S. cerevisiae, result from strong mutation pressures and a variety of selective forces.},
  Author                   = {D. Field and C. Wills},
  Journal                  = {Proc Natl Acad Sci U S A},
  Year                     = {1998},

  Month                    = {Feb},
  Number                   = {4},
  Pages                    = {1647--1652},
  Volume                   = {95},

  Abstract                 = {We examined the distributions of short tandemly repeated DNAs (microsatellites) in nine complete microbial genomes (Saccharomyces cerevisiae, Archaeoglobus fulgidus, Escherichia coli, Haemophilus influenzae, Helicobacter pylori, Methanococcus jannaschii, Mycoplasma pneumoniae, M. genitalium, and Synechocystis PCC6803.) These repeats contribute differently to the global features of these genomes, and we explore the evolutionary implications of these differences by empirical examination of length polymorphisms at 20 long triplet-repeats repeats in S. cerevisiae, and by comparison of observed and expected repeat distributions. All of a sample of 20 microsatellites found in S. cerevisiae are highly polymorphic in length, suggesting that mutation pressure overcomes overall selection for small genome size that will tend to shorten or eliminate unnecessary DNA. By comparison, prokaryotes have fewer long repeats than expected, except for a few statistically improbable repeats that appear to function in gene regulation. Finally, we find that in all these genomes there is an excess of repeats shorter than those traditionally considered to be microsatellites. This finding suggests that even in prokaryotes these repeats are being generated by mutational pressures. These results have important potential implications for understanding genome stability and evolution in these microbial species.},
  Institution              = {Department of Biology, University of California at San Diego, La Jolla, CA 92093-0116, USA.},
  Keywords                 = {Bacteria, genetics; Cyanobacteria, genetics; DNA, Archaeal, genetics; DNA, Bacterial, genetics; DNA, Fungal, genetics; Gene Expression Regulation, Bacterial; Gene Expression Regulation, Fungal; Genes, Bacterial; Genes, Fungal; Microsatellite Repeats; Polymorphism, Genetic; Saccharomyces cerevisiae, genetics; Selection, Genetic},
  Language                 = {eng},
  Medline-pst              = {ppublish},
  Owner                    = {naiad},
  Pmid                     = {9465070},
  Timestamp                = {2013.01.12}
}

@Article{fisher28,
  Title                    = {The possible modification of the response of the wild type to recurrent mutations},
  Author                   = {R.A. Fisher},
  Journal                  = {American Naturalist},
  Year                     = {1928},
  Pages                    = {115-126},
  Volume                   = {62}
}

@Article{fisher22,
  Title                    = {On the dominance ratio},
  Author                   = {R.A. Fisher},
  Journal                  = {Proceedings of the Royal Society of Edinburgh},
  Year                     = {1922},
  Pages                    = {321-341},
  Volume                   = {52}
}

@Article{fondon04,
  Title                    = {Molecular origins of rapid and continuous morphological evolution},
  Author                   = {J. W. Fondon and H. R. Garner},
  Journal                  = {Proceedings of the National Academy of Sciences USA},
  Year                     = {2004},
  Pages                    = {18058-18063},
  Volume                   = {101}
}

@Article{Fries1990,
  Title                    = {The bovine genome contains polymorphic microsatellites.},
  Author                   = {R. Fries and A. Eggen and G. Stranzinger},
  Journal                  = {Genomics},
  Year                     = {1990},

  Month                    = {Oct},
  Number                   = {2},
  Pages                    = {403--406},
  Volume                   = {8},

  Abstract                 = {Dinucleotide repeats constitute so-called microsatellites of the human and other eukaryotic genomes. Microsatellite polymorphisms can be identified through the amplification of the microsatellite DNA using the polymerase chain reaction (PCR), followed by resolution of the amplified DNA fragments on a polyacrylamide sequencing gel. We performed a preliminary sequence database search to identify bovine sequences containing (CA)n, (AC)n, (GT)n, or (TG)n blocks, with n greater than or equal to 6. This search yielded 10 sequences containing one or two of the specified repeat blocks and often additional dinucleotide repeat blocks. One of the microsatellite-containing regions has been sequenced twice from independent clones and the reported sequences showed variation in the number of repeats. PCR-amplified fragments of another sequence, the gene for steroid 21-hydroxylase, ranged from 186 to 216 nucleotides in 43 unrelated animals. The database search, as well as the hypervariable microsatellite in the bovine steroid 21-hydroxylase gene, indicates that dinucleotide blocks may be an abundant source of DNA polymorphism in cattle.},
  Institution              = {Institut für Nutztierwissenschaften, Eidgenössische Technische Hochschule, Zurich, Switzerland.},
  Keywords                 = {Animals; Base Sequence; Cattle, genetics; DNA, Satellite, genetics; Genetic Markers; Molecular Sequence Data; Polymorphism, Genetic; Repetitive Sequences, Nucleic Acid},
  Language                 = {eng},
  Medline-pst              = {ppublish},
  Owner                    = {forestghost},
  Pii                      = {0888-7543(90)90301-A},
  Pmid                     = {2249856},
  Timestamp                = {2013.01.10}
}

@Article{Frisch2001,
  Title                    = {Effect of triplet repeat expansion on chromatin structure and expression of DMPK and neighboring genes, SIX5 and DMWD, in myotonic dystrophy.},
  Author                   = {R. Frisch and K. R. Singleton and P. A. Moses and I. L. Gonzalez and P. Carango and H. G. Marks and V. L. Funanage},
  Journal                  = {Mol Genet Metab},
  Year                     = {2001},
  Number                   = {1-2},
  Pages                    = {281--291},
  Volume                   = {74},

  Abstract                 = {Myotonic dystrophy (DM), an autosomal dominant neuromuscular disease, is associated with expansion of a polymorphic (CTG)n repeat in the 3'-untranslated region of the DM protein kinase (DMPK) gene. The repeat expansion results in decreased levels of DMPK mRNA and protein, but the mechanism for this decreased expression is unknown. Loss of a nuclease-hypersensitive site in the region of the repeat expansion has been observed in muscle and skin fibroblasts from DM patients, indicating a change in local chromatin structure. This change in chromatin structure has been proposed as a mechanism whereby the expression of DMPK and neighboring genes, sine oculis homeobox (Drosophila) homolog 5 (SIX5) and dystrophia myotonica-containing WD repeat motif (DMWD), might be affected. We have developed a polymerase chain reaction (PCR)-based method to assay the chromatin sensitivity of the region adjacent to the repeat expansion in somatic cell hybrids carrying either normal or affected DMPK alleles and show that hybrids carrying expanded alleles exhibit decreased sensitivity to PvuII digestion in this region. Semiquantitative multiplex reverse transcriptase PCR (RT/PCR) assays of gene expression from the chromosomes carrying the expanded alleles showed marked reduction of DMPK mRNA, partial inhibition of SIX5 expression from a congenital DM chromosome, and no reduction of DMWD mRNA. Nested RT/PCR analysis of DMPK mRNA from somatic cell hybrids carrying the repeat expansions revealed that most of the DMPK transcripts expressed from the expanded alleles lacked exons 13 and 14, whereas full-length transcripts were expressed predominantly from the normal alleles. These results suggest that the CTG repeat expansion leads to a decrease in DMPK mRNA levels by affecting splicing at the 3' end of the DMPK pre-mRNA transcript.},
  Doi                      = {10.1006/mgme.2001.3229},
  Institution              = {Department of Medical Research, Nemours Children's Clinic, Wilmington, Delaware 19803, USA.},
  Keywords                 = {Cells, Cultured; Chromatin, genetics; Cytosine; Gene Expression Regulation, Enzymologic; Guanine; Homeodomain Proteins, biosynthesis/genetics; Humans; Muscular Dystrophies, enzymology/genetics/metabolism; Mutation, genetics; Myotonic Dystrophy, enzymology/genetics/metabolism; Nucleic Acid Conformation; Protein-Serine-Threonine Kinases, biosynthesis/genetics; RNA Splicing, genetics; RNA, Messenger, genetics; Thymine; Trinucleotide Repeat Expansion, genetics},
  Language                 = {eng},
  Medline-pst              = {ppublish},
  Owner                    = {naiad},
  Pii                      = {S1096-7192(01)93229-9},
  Pmid                     = {11592825},
  Timestamp                = {2013.01.10},
  Url                      = {http://dx.doi.org/10.1006/mgme.2001.3229}
}

@Article{Froehlich2002,
  Title                    = {White Collar-1, a circadian blue light photoreceptor, binding to the frequency promoter.},
  Author                   = {Allan C Froehlich and Yi Liu and Jennifer J Loros and Jay C Dunlap},
  Journal                  = {Science},
  Year                     = {2002},

  Month                    = {Aug},
  Number                   = {5582},
  Pages                    = {815--819},
  Volume                   = {297},

  Abstract                 = {In the fungus Neurospora crassa, the blue light photoreceptor(s) and signaling pathway(s) have not been identified. We examined light signaling by exploiting the light sensitivity of the Neurospora biological clock, specifically the rapid induction by light of the clock component frequency (frq). Light induction of frq is transcriptionally controlled and requires two cis-acting elements (LREs) in the frq promoter. Both LREs are bound by a White Collar-1 (WC-1)/White Collar-2 (WC-2)-containing complex (WCC), and light causes decreased mobility of the WCC bound to the LREs. The use of in vitro-translated WC-1 and WC-2 confirmed that WC-1, with flavin adenine dinucleotide as a cofactor, is the blue light photoreceptor that mediates light input to the circadian system through direct binding (with WC-2) to the frq promoter.},
  Doi                      = {10.1126/science.1073681},
  Institution              = {Department of Genetics, Dartmouth Medical School, Hanover, NH 03755, USA.},
  Keywords                 = {Circadian Rhythm, radiation effects; Color; DNA, Fungal, genetics/metabolism; DNA-Binding Proteins, metabolism; Flavin Mononucleotide, metabolism; Flavin-Adenine Dinucleotide, metabolism; Fungal Proteins, genetics/metabolism; Gene Deletion; Gene Expression Regulation, Fungal, radiation effects; Light; Neurospora crassa, genetics/metabolism/radiation effects; Photoreceptors, Microbial, metabolism; Promoter Regions, Genetic, genetics; Protein Binding; RNA, Fungal, genetics/metabolism; Response Elements, genetics; Signal Transduction; Transcription Factors, metabolism; Transcriptional Activation, radiation effects},
  Language                 = {eng},
  Medline-pst              = {ppublish},
  Owner                    = {forestghost},
  Pii                      = {1073681},
  Pmid                     = {12098706},
  Timestamp                = {2013.01.11},
  Url                      = {http://dx.doi.org/10.1126/science.1073681}
}

@Article{Frolov2010,
  Title                    = {Epidermal growth factor receptor (EGFR) intron 1 polymorphism and clinical outcome in pancreatic adenocarcinoma.},
  Author                   = {Andrey Frolov and J. Spencer Liles and Andrew V Kossenkov and Ching-Wei D Tzeng and Nirag Jhala and Peter Kulesza and Shyam Varadarajulu and Mohamad Eloubeidi and Martin J Heslin and J. Pablo Arnoletti},
  Journal                  = {Am J Surg},
  Year                     = {2010},

  Month                    = {Sep},
  Number                   = {3},
  Pages                    = {398--405},
  Volume                   = {200},

  Abstract                 = {Epidermal growth factor receptor (EGFR) intron 1 has a polymorphic region of CA repeats that is believed to be associated with increased EGFR expression, tumor aggressiveness, and worse survival in cancer patients.A large population of pancreatic adenocarcinoma patients was investigated to evaluate this polymorphism as a potential prognostic marker of clinical outcome. Deoxyribonucleic acid obtained from 50 resected pancreatic adenocarcinomas and from 85 diagnostic endoscopic ultrasound-guided fine-needle aspiration procedures corresponding to patients with unresectable tumors was included. The correlation between CA repeat length and EGFR messenger ribonucleic acid levels was also examined.Analysis of the 135 patients revealed no correlation between EGFR intron 1 CA repeat length and tumor stage. There was no difference in overall patient survival when stratified by allele length. A correlation between EGFR intron 1 length and EGFR transcript and protein levels could not be established.The length of the EGFR intron 1 CA repeats does not correlate with levels of EGFR expression and cannot be used as marker of clinical prognosis in pancreatic cancer patients.},
  Doi                      = {10.1016/j.amjsurg.2009.10.014},
  Institution              = {Department of Surgery, University of Alabama at Birmingham, USA. frolov@uab.edu},
  Keywords                 = {Adenocarcinoma, genetics/pathology/surgery; Biopsy, Fine-Needle; DNA, Neoplasm, analysis; Genes, erbB-1, genetics; Humans; Immunoblotting; Immunoenzyme Techniques; Introns; Pancreatic Neoplasms, genetics/pathology/surgery; Polymorphism, Genetic; Proportional Hazards Models; Reverse Transcriptase Polymerase Chain Reaction; Survival Rate; Tumor Markers, Biological},
  Language                 = {eng},
  Medline-pst              = {ppublish},
  Owner                    = {forestghost},
  Pii                      = {S0002-9610(10)00062-0},
  Pmid                     = {20409526},
  Timestamp                = {2013.01.18},
  Url                      = {http://dx.doi.org/10.1016/j.amjsurg.2009.10.014}
}

@Article{Fu1991,
  Title                    = {Variation of the CGG repeat at the fragile X site results in genetic instability: resolution of the Sherman paradox.},
  Author                   = {Y. H. Fu and D. P. Kuhl and A. Pizzuti and M. Pieretti and J. S. Sutcliffe and S. Richards and A. J. Verkerk and J. J. Holden and R. G. Fenwick and S. T. Warren},
  Journal                  = {Cell},
  Year                     = {1991},

  Month                    = {Dec},
  Number                   = {6},
  Pages                    = {1047--1058},
  Volume                   = {67},

  Abstract                 = {Fragile X syndrome results from mutations in a (CGG)n repeat found in the coding sequence of the FMR-1 gene. Analysis of length variation in this region in normal individuals shows a range of allele sizes varying from a low of 6 to a high of 54 repeats. Premutations showing no phenotypic effect in fragile X families range in size from 52 to over 200 repeats. All alleles with greater than 52 repeats, including those identified in a normal family, are meiotically unstable with a mutation frequency of one, while 75 meioses of alleles of 46 repeats and below have shown no mutation. Premutation alleles are also mitotically unstable as mosaicism is observed. The risk of expansion during oogenesis to the full mutation associated with mental retardation increases with the number of repeats, and this variation in risk accounts for the Sherman paradox.},
  Institution              = {Howard Hughes Medical Institute, Baylor College of Medicine, Houston, Texas 77030.},
  Keywords                 = {Alleles; Base Sequence; Exons; Fragile X Syndrome, genetics; Genes; Humans; Meiosis; Methylation; Molecular Sequence Data; Mosaicism; Oligodeoxyribonucleotides, chemistry; Pedigree; Polymerase Chain Reaction; Polymorphism, Genetic; Repetitive Sequences, Nucleic Acid; Restriction Mapping; Risk Factors; X Chromosome, ultrastructure},
  Language                 = {eng},
  Medline-pst              = {ppublish},
  Owner                    = {forestghost},
  Pii                      = {0092-8674(91)90283-5},
  Pmid                     = {1760838},
  Timestamp                = {2013.01.11}
}

@Article{fu93,
  Title                    = {Statistical tests of neutrality of mutations},
  Author                   = {Y. X. Fu and W. H. Li},
  Journal                  = {Genetics},
  Year                     = {1993},
  Pages                    = {693-709},
  Volume                   = {133}
}

@Article{fu97,
  Title                    = {Statistical tests of neutrality of mutations against population growth, hitchhiking, and background selection},
  Author                   = {Y.-X. Fu},
  Journal                  = {Genetics},
  Year                     = {1997},
  Pages                    = {915-925},
  Volume                   = {147}
}

@Article{fu95,
  Title                    = {Statistical properties of segregating sites},
  Author                   = {Y.-X. Fu},
  Journal                  = {Theoretical Population Biology},
  Year                     = {1995},
  Pages                    = {172-197},
  Volume                   = {48}
}

@Article{futschik08,
  Title                    = {On the admissibility of Watterson's estimator},
  Author                   = {A. Futschik and F. Gach},
  Journal                  = {Theoretical Population Biology},
  Year                     = {2008},
  Pages                    = {212-221},
  Volume                   = {73}
}

@Book{galassi09,
  Title                    = {GNU Scientific Library Reference Manual},
  Author                   = {M Galassi and J. Davies and J. Theiler and B. Gough and G. Jungman and P. Alken and M. Booth and F. Ross},
  Publisher                = {Network Theory Limited},
  Year                     = {2009},
  Edition                  = {Third}
}

@Article{galvao01,
  Title                    = {Triplet repeats, RNA secondary structure and toxic gain-of-function models for pathogenesis},
  Author                   = {R. Galvao and L. Mendes-Soares and J. Camara and I. Jaco and M. Carmo-Fonseca},
  Journal                  = {Brain Research Bulletin},
  Year                     = {2001},
  Pages                    = {191-201},
  Volume                   = {56}
}

@Article{Gambrill2011,
  Title                    = {NMDA receptor subunit composition controls synaptogenesis and synapse stabilization.},
  Author                   = {Abigail C Gambrill and Andres Barria},
  Journal                  = {Proc Natl Acad Sci U S A},
  Year                     = {2011},

  Month                    = {Apr},
  Number                   = {14},
  Pages                    = {5855--5860},
  Volume                   = {108},

  Abstract                 = {During early postnatal development in the rat hippocampus, synaptogenesis occurs in parallel with a developmental switch in the subunit composition of NMDA receptors from NR2B to NR2A. It is unclear how this switch affects the process of synaptogenesis, synapse maturation, and synapse stabilization. We investigated the role of NR2 subunits in synaptogenesis during the period in which expression and synaptic incorporation of the NR2A protein begins through the time when it reaches adult levels. We found that early expression of NR2A in organotypic hippocampal slices reduces the number of synapses and the volume and dynamics of spines. In contrast, overexpression of NR2B does not affect the normal number and growth of synapses; however, it does increase spine motility, adding and retracting spines at a higher rate. The C terminus of NR2B, and specifically its ability to bind CaMKII, is sufficient to allow proper synapse formation and maturation. Conversely, the C terminus of NR2A was sufficient to stop the development of synapse number and spine growth. Our results indicate that the ratio of synaptic NR2B over NR2A controls spine motility and synaptogenesis, and suggest a structural role for the intracellular C terminus of NR2 in recruiting the signaling and scaffolding molecules necessary for proper synaptogenesis.},
  Doi                      = {10.1073/pnas.1012676108},
  Institution              = {Department of Physiology and Biophysics, University of Washington School of Medicine, Seattle, WA 98195-7290, USA.},
  Keywords                 = {Animals; Animals, Newborn; Calcium-Calmodulin-Dependent Protein Kinase Type 2, metabolism; Gene Expression Regulation, Developmental, physiology; Hippocampus, growth /&/ development; Microscopy, Fluorescence; Protein Subunits, metabolism; RNA Interference; RNA, Small Interfering, genetics; Rats; Rats, Sprague-Dawley; Receptors, N-Methyl-D-Aspartate, metabolism; Statistics, Nonparametric; Synapses, metabolism/physiology},
  Language                 = {eng},
  Medline-pst              = {ppublish},
  Owner                    = {naiad},
  Pii                      = {1012676108},
  Pmid                     = {21427228},
  Timestamp                = {2013.01.20},
  Url                      = {http://dx.doi.org/10.1073/pnas.1012676108}
}

@Article{Gardner2011,
  Title                    = {Rise of the machines--recommendations for ecologists when using next generation sequencing for microsatellite development.},
  Author                   = {Michael G Gardner and Alison J Fitch and Terry Bertozzi and Andrew J Lowe},
  Journal                  = {Mol Ecol Resour},
  Year                     = {2011},

  Month                    = {Nov},
  Number                   = {6},
  Pages                    = {1093--1101},
  Volume                   = {11},

  Abstract                 = {Next generation sequencing is revolutionizing molecular ecology by simplifying the development of molecular genetic markers, including microsatellites. Here, we summarize the results of the large-scale development of microsatellites for 54 nonmodel species using next generation sequencing and show that there are clear differences amongst plants, invertebrates and vertebrates for the number and proportion of motif types recovered that are able to be utilized as markers. We highlight that the heterogeneity within each group is very large. Despite this variation, we provide an indication of what number of sequences and consequent proportion of a 454 run are required for the development of 40 designable, unique microsatellite loci for a typical molecular ecological study. Finally, to address the challenges of choosing loci from the vast array of microsatellite loci typically available from partial genome runs (average for this study, 2341 loci), we provide a microsatellite development flowchart as a procedural guide for application once the results of a partial genome run are obtained.},
  Doi                      = {10.1111/j.1755-0998.2011.03037.x},
  Institution              = {School of Biological Sciences, Flinders University, GPO Box 2100, Adelaide, SA 5001, Australia. michael.gardner@flinders.edu.au},
  Keywords                 = {Animals; Base Composition; Ecology, methods; Genetic Markers, genetics; Microsatellite Repeats, genetics; Sequence Analysis, DNA, instrumentation/methods/trends; Species Specificity; Statistics, Nonparametric},
  Language                 = {eng},
  Medline-pst              = {ppublish},
  Owner                    = {naiad},
  Pmid                     = {21679314},
  Timestamp                = {2013.01.21},
  Url                      = {http://dx.doi.org/10.1111/j.1755-0998.2011.03037.x}
}

@Article{Gautier2012,
  Title                    = {rehh: an R package to detect footprints of selection in genome-wide SNP data from haplotype structure.},
  Author                   = {Gautier, Mathieu and Vitalis, Renaud},
  Journal                  = {Bioinformatics},
  Year                     = {2012},

  Month                    = {Apr},
  Number                   = {8},
  Pages                    = {1176--1177},
  Volume                   = {28},

  Abstract                 = {With the development of next-generation sequencing and genotyping approaches, large single nucleotide polymorphism haplotype datasets are becoming available in a growing number of both model and non-model species. Identifying genomic regions with unexpectedly high local haplotype homozygosity relatively to neutral expectation represents a powerful strategy to ascertain candidate genes responding to natural or artificial selection. To facilitate genome-wide scans of selection based on the analysis of long-range haplotypes, we developed the R package rehh. It provides a versatile tool to detect the footprints of recent or ongoing selection with several graphical functions that help visual interpretation of the results.Stable version is available from CRAN: http://cran.r-project.org/. Development version is available from the R-forge repository: http://r-forge.r-project.org/projects/rehh. Both versions can be installed directly from R. Function documentation and example data files are provided within the package and a tutorial is available as Supplementary Material. rehh is distributed under the GNU General Public Licence (GPL ≥ 2).},
  Doi                      = {10.1093/bioinformatics/bts115},
  Institution              = {INRA, Montferrier-sur-Lez Cedex, France. mathieu.gautier@supagro.inra.fr},
  Keywords                 = {Animals; Cattle; Genome-Wide Association Study; Haplotypes; Polymorphism, Single Nucleotide; Software},
  Language                 = {eng},
  Medline-pst              = {ppublish},
  Owner                    = {ryan},
  Pii                      = {bts115},
  Pmid                     = {22402612},
  Timestamp                = {2013.08.18},
  Url                      = {http://dx.doi.org/10.1093/bioinformatics/bts115}
}

@Article{Gebhardt2000a,
  Title                    = {Modulation of EGFR gene transcription by a polymorphic repetitive sequence--a link between genetics and epigenetics.},
  Author                   = {F. Gebhardt and H. Bürger and B. Brandt},
  Journal                  = {Int J Biol Markers},
  Year                     = {2000},
  Number                   = {1},
  Pages                    = {105--110},
  Volume                   = {15},

  Abstract                 = {The epidermal growth factor receptor (EGFR) plays a crucial role in growth, differentiation and motility of normal as well as tumor cells. The transduction of extracellular signals to the cytoplasm via the receptor not only depends on ligand binding, but is also determined by the receptor density on the cell surface. Therefore, with regard to cancer diagnosis and therapeutic approaches targeting EGFR it is important to know how the expression level of EGFR is controlled. We found that transcription activity declines with increasing numbers of CA dinucleotides of a highly polymorphic CA repeat in the first intron of the epidermal growth factor receptor gene. In vivo data from cultured cell lines support these findings, although other regulation mechanisms can compensate this effect. In addition, we showed that RNA elongation terminates at a site closely downstream of the simple sequence repeat (SSR) and that there are two separate major transcription start sites. Model calculations for the helical DNA conformation revealed a high bendability in the EGFR polymorphic region, especially if the CA stretch is extended. These data suggest that the CA-SSR can act like a joint, bringing the promoter in proximity to a putative repressor protein bound downstream of the CA-SSR. The data indicate that this polymorphism may be a marker for cancer, linking genetic and epigenetic risk factors. Furthermore, in breast cancer, heterozygous tumors with short CA-SSR showed an elevated EGFR-expression in contrast to tumours with longer CA-SSR. Tumours with loss of heterozygosity in intron 1 of egfr revealed an increased EGFR expression if the longer allele was lost. Moreover, decreased EGFR gene levels were significantly correlated with poor prognosis in breast cancer.},
  Institution              = {Institute for Clinical Chemistry, University of Münster, Germany.},
  Keywords                 = {Humans; Neoplasms, genetics/pathology; Polymorphism, Genetic; Receptor, Epidermal Growth Factor, analysis/genetics; Repetitive Sequences, Nucleic Acid; Signal Transduction; Transcription, Genetic; Tumor Cells, Cultured; Tumor Markers, Biological, analysis/genetics},
  Language                 = {eng},
  Medline-pst              = {ppublish},
  Owner                    = {naiad},
  Pmid                     = {10763151},
  Timestamp                = {2013.01.12}
}

@Article{Gebhardt1999,
  Title                    = {Modulation of epidermal growth factor receptor gene transcription by a polymorphic dinucleotide repeat in intron 1.},
  Author                   = {F. Gebhardt and K. S. Zänker and B. Brandt},
  Journal                  = {J Biol Chem},
  Year                     = {1999},

  Month                    = {May},
  Number                   = {19},
  Pages                    = {13176--13180},
  Volume                   = {274},

  Abstract                 = {The influence of a highly polymorphic CA dinucleotide repeat in the epidermal growth factor receptor (EGFR) gene on transcription was examined with a quantitative nuclear run-off method. We could demonstrate that transcription of the EGFR gene is inhibited by approximately 80\% in alleles with 21 CA repeats. In experiments with polymerase chain reaction products that spanned a region of more than 4,000 base pairs and contained the promoter, two enhancers, and the polymorphic region in the first intron of the gene, we found that transcription activity declines with increasing numbers of CA dinucleotides. In vivo pre-mRNA expression data from cultured cell lines support these findings, although other regulation mechanisms can outweigh this effect. In addition, we showed that under our experimental conditions RNA elongation terminates at a site closely downstream of the simple sequence repeat and that there are two separate major transcription start sites. Our results provide new insights in individually different EGFR gene expression and the role of the CA repeat in transcription of this proto-oncogene.},
  Institution              = {Institut für Klinische Chemie und Laboratoriumsmedizin, University of Münster, 48129 Münster, Germany.},
  Keywords                 = {Base Sequence; Cell Line; DNA Primers; Dinucleotide Repeats; Enhancer Elements, Genetic; Gene Expression Regulation, genetics; Humans; Introns; Polymorphism, Genetic; RNA Precursors, metabolism; RNA, Messenger, metabolism; Receptor, Epidermal Growth Factor, genetics; Terminator Regions, Genetic; Transcription, Genetic, genetics; Tumor Cells, Cultured},
  Language                 = {eng},
  Medline-pst              = {ppublish},
  Owner                    = {naiad},
  Pmid                     = {10224073},
  Timestamp                = {2013.01.12}
}

@Article{gemayel10,
  Title                    = {Variable tandem repeats accelerate evolution of coding and regulatory sequences},
  Author                   = {R. Gemayel and M. D. Vinces and M. Legendre and K. J. Verstrepen},
  Journal                  = {Annual Review. Genetics},
  Year                     = {2010},
  Pages                    = {445-477},
  Volume                   = {44}
}

@Article{georgiev69,
  Title                    = {On the structural organization of the operon and the regulation of RNA synthesis in animal cells},
  Author                   = {G.P. Georgiev},
  Journal                  = {Journal of Theoretical Biology },
  Year                     = {1969},
  Pages                    = {473-490},
  Volume                   = {25}
}

@Article{gibbs07,
  Title                    = {Evolutionary and biomedical insights from the rhesus macaque genome},
  Author                   = {R.A. Gibbs and J. Rogers and M.G. Katze and R. Bumgarner and G.M. Weinstock and E.R. Mardis and K.A. Remington and R.L. Strausberg and J.C. Venter and R.K. Wilson and M.A. Batzer and C.D. Bustamante and E.E. Eichler and M.W. Hahn and R.C. Hardison and K.D. Makova and W. Miller and A. Milosavljevic and R.E. Palermo and A. Siepel and J.M. Sikela and T. Attaway and S. Bell and K.E. Bernard and C.J. Buhay and M.N. Chandrabose and M. Dao and C. Davis},
  Journal                  = {Science},
  Year                     = {2007},
  Pages                    = {222-234},
  Volume                   = {316}
}

@InCollection{gillespie89,
  Title                    = {When not to use diffusion processes in population genetics},
  Author                   = {J.H. Gillespie},
  Booktitle                = {Mathematical Evolutionary Biology},
  Publisher                = {Princeton University Press},
  Year                     = {1989},
  Editor                   = {M.W. Feldman},
  Pages                    = {13-29}
}

@Article{Girirajan2013,
  Title                    = {Refinement and discovery of new hotspots of copy-number variation associated with autism spectrum disorder.},
  Author                   = {Girirajan, Santhosh and Dennis, Megan Y. and Baker, Carl and Malig, Maika and Coe, Bradley P. and Campbell, Catarina D. and Mark, Kenneth and Vu, Tiffany H. and Alkan, Can and Cheng, Ze and Biesecker, Leslie G. and Bernier, Raphael and Eichler, Evan E.},
  Journal                  = {Am J Hum Genet},
  Year                     = {2013},

  Month                    = {Feb},
  Number                   = {2},
  Pages                    = {221--237},
  Volume                   = {92},

  __markedentry            = {[forestgeist:]},
  Abstract                 = {Rare copy-number variants (CNVs) have been implicated in autism and intellectual disability. These variants are large and affect many genes but lack clear specificity toward autism as opposed to developmental-delay phenotypes. We exploited the repeat architecture of the genome to target segmental duplication-mediated rearrangement hotspots (n = 120, median size 1.78 Mbp, range 240 kbp to 13 Mbp) and smaller hotspots flanked by repetitive sequence (n = 1,247, median size 79 kbp, range 3-96 kbp) in 2,588 autistic individuals from simplex and multiplex families and in 580 controls. Our analysis identified several recurrent large hotspot events, including association with 1q21 duplications, which are more likely to be identified in individuals with autism than in those with developmental delay (p = 0.01; OR = 2.7). Within larger hotspots, we also identified smaller atypical CNVs that implicated CHD1L and ACACA for the 1q21 and 17q12 deletions, respectively. Our analysis, however, suggested no overall increase in the burden of smaller hotspots in autistic individuals as compared to controls. By focusing on gene-disruptive events, we identified recurrent CNVs, including DPP10, PLCB1, TRPM1, NRXN1, FHIT, and HYDIN, that are enriched in autism. We found that as the size of deletions increases, nonverbal IQ significantly decreases, but there is no impact on autism severity; and as the size of duplications increases, autism severity significantly increases but nonverbal IQ is not affected. The absence of an increased burden of smaller CNVs in individuals with autism and the failure of most large hotspots to refine to single genes is consistent with a model where imbalance of multiple genes contributes to a disease state.},
  Doi                      = {10.1016/j.ajhg.2012.12.016},
  Institution              = {Department of Genome Sciences, University of Washington, Seattle, WA 98195, USA.},
  Keywords                 = {Case-Control Studies; Child; Child Development Disorders, Pervasive, genetics; Chromosome Deletion; Chromosome Duplication, genetics; DNA Copy Number Variations, genetics; Exons, genetics; Gene Rearrangement, genetics; Genetic Association Studies; Genetic Predisposition to Disease; Genome, Human, genetics; Humans; Phenotype; Segmental Duplications, Genomic, genetics},
  Language                 = {eng},
  Medline-pst              = {ppublish},
  Owner                    = {forestgeist},
  Pii                      = {S0002-9297(13)00033-5},
  Pmid                     = {23375656},
  Timestamp                = {2014.03.17},
  Url                      = {http://dx.doi.org/10.1016/j.ajhg.2012.12.016}
}

@Article{Glazko2003,
  Title                    = {Estimation of divergence times for major lineages of primate species.},
  Author                   = {Galina V Glazko and Masatoshi Nei},
  Journal                  = {Mol Biol Evol},
  Year                     = {2003},

  Month                    = {Mar},
  Number                   = {3},
  Pages                    = {424--434},
  Volume                   = {20},

  Abstract                 = {Although the phylogenetic relationships of major lineages of primate species are relatively well established, the times of divergence of these lineages as estimated by molecular data are still controversial. This controversy has been generated in part because different authors have used different types of molecular data, different statistical methods, and different calibration points. We have therefore examined the effects of these factors on the estimates of divergence times and reached the following conclusions: (1) It is advisable to concatenate many gene sequences and use a multigene gamma distance for estimating divergence times rather than using the individual gene approach. (2) When sequence data from many nuclear genes are available, protein sequences appear to give more robust estimates than DNA sequences. (3) Nuclear proteins are generally more suitable than mitochondrial proteins for time estimation. (4) It is important first to construct a phylogenetic tree for a group of species using some outgroups and then estimate the branch lengths. (5) It appears to be better to use a few reliable calibration points rather than many unreliable ones. Considering all these factors and using two calibration points, we estimated that the human lineage diverged from the chimpanzee, gorilla, orangutan, Old World monkey, and New World monkey lineages approximately 6 MYA (with a range of 5-7), 7 MYA (range, 6-8), 13 MYA (range, 12-15), 23 MYA (range, 21-25), and 33 MYA (range 32-36).},
  Institution              = {Institute of Molecular Evolutionary Genetics and Department of Biology, Pennsylvania State University, University Park, Pennsylvania, USA.},
  Keywords                 = {Animals; Genetic Variation; Models, Genetic; Phylogeny; Primates, classification/genetics; Reproducibility of Results; Time},
  Language                 = {eng},
  Medline-pst              = {ppublish},
  Owner                    = {forestghost},
  Pmid                     = {12644563},
  Timestamp                = {2013.01.18}
}

@Article{godde96,
  Title                    = {Nucleosome assembly on CTG triplet repeats},
  Author                   = {J. S. Godde and A. P. Wolfe},
  Journal                  = {Journal of Biological Chemistry},
  Year                     = {1996},
  Pages                    = {15222-15229},
  Volume                   = {271}
}

@Article{Godde1996,
  Title                    = {Nucleosome assembly on CTG triplet repeats.},
  Author                   = {J. S. Godde and A. P. Wolffe},
  Journal                  = {J Biol Chem},
  Year                     = {1996},

  Month                    = {Jun},
  Number                   = {25},
  Pages                    = {15222--15229},
  Volume                   = {271},

  Abstract                 = {Expansion of CTG repeat sequences is associated with several human genetic diseases. We have examined the consequences of CTG repeat expansion for nucleosome assembly and positioning. Short CTG repeats are found within the most favored DNA sequences yet defined for nucleosome assembly. We find that as few as six CTG repeats will facilitate nucleosome assembly to a similar extent as the 50 or more repeats found in disease genes. Thus an increase in nucleosome stability on expansion of existing triplet repeats is unlikely to explain the acquisition of the disease phenotype. However, the CTG repeat sequence is efficiently wrapped around the histone octamer, preferring to associate with histones at the nucleosomal dyad. Thus short segments CTG repeat sequence will facilitate the assembly of a stable positioned nucleosome which might contribute to the expansion phenomenon and the functional organization of chromatin.},
  Institution              = {Laboratory of Molecular Embryology, National Institute of Child Health and Human Development, National Institutes of Health, Bethesda, Maryland 20892-2710, USA.},
  Keywords                 = {Animals; Base Sequence; DNA Primers; DNA, chemistry/metabolism; Genetic Diseases, Inborn, genetics; Histones, chemistry/metabolism; Humans; Nucleic Acid Conformation; Nucleosomes, metabolism; Polymerase Chain Reaction; Protein Biosynthesis; Protein Conformation; Thermodynamics; Trinucleotide Repeats; Xenopus},
  Language                 = {eng},
  Medline-pst              = {ppublish},
  Owner                    = {naiad},
  Pmid                     = {8663027},
  Timestamp                = {2013.01.10}
}

@Article{goldberg10,
  Title                    = {Comparative landscape genetics of two pond-breeding amphibian species in a highly modified agricultural landscape},
  Author                   = {C. S. Goldberg and L. P. Waits},
  Journal                  = {Molecular Ecology},
  Year                     = {2010},
  Pages                    = {3650-3663},
  Volume                   = {19}
}

@Article{goldstein95c,
  Title                    = {Microsatellite variation in North American populations of Drosophila melanogaster},
  Author                   = {D. B. Goldstein and A. G. Clark},
  Journal                  = {Nucelic Acids Research},
  Year                     = {1995},
  Pages                    = {3882-3886},
  Volume                   = {23}
}

@Article{goldstein95A,
  Title                    = {An evaluation of genetic distances for use with microsatellite loci},
  Author                   = {D. B. Goldstein and A. R. Linares and L. L. Cavalli-Sforza and M. W. Feldman},
  Journal                  = {Genetics},
  Year                     = {1995},
  Pages                    = {463-471},
  Volume                   = {139}
}

@Article{goldstein95B,
  Title                    = {Genetic absolute dating based on microsatellites and the origin of modern humans},
  Author                   = {D. B. Goldstein and A. R. Linares and L. L. Cavalli-Sforza and M. W. Feldman},
  Journal                  = {Proceedings of the National Academy of Sciences USA},
  Year                     = {1995},
  Pages                    = {6723-6727},
  Volume                   = {92}
}

@Book{gould89,
  Title                    = {Wonderful Life},
  Author                   = {S. J. Gould},
  Publisher                = {Norton},
  Year                     = {1989}
}

@Article{Gravel2011,
  Title                    = {Demographic history and rare allele sharing among human populations.},
  Author                   = {Simon Gravel and Brenna M Henn and Ryan N Gutenkunst and Amit R Indap and Gabor T Marth and Andrew G Clark and Fuli Yu and Richard A Gibbs and 1000 Genomes Project and Carlos D Bustamante},
  Journal                  = {Proc Natl Acad Sci U S A},
  Year                     = {2011},

  Month                    = {Jul},
  Number                   = {29},
  Pages                    = {11983--11988},
  Volume                   = {108},

  Abstract                 = {High-throughput sequencing technology enables population-level surveys of human genomic variation. Here, we examine the joint allele frequency distributions across continental human populations and present an approach for combining complementary aspects of whole-genome, low-coverage data and targeted high-coverage data. We apply this approach to data generated by the pilot phase of the Thousand Genomes Project, including whole-genome 2-4× coverage data for 179 samples from HapMap European, Asian, and African panels as well as high-coverage target sequencing of the exons of 800 genes from 697 individuals in seven populations. We use the site frequency spectra obtained from these data to infer demographic parameters for an Out-of-Africa model for populations of African, European, and Asian descent and to predict, by a jackknife-based approach, the amount of genetic diversity that will be discovered as sample sizes are increased. We predict that the number of discovered nonsynonymous coding variants will reach 100,000 in each population after ∼1,000 sequenced chromosomes per population, whereas ∼2,500 chromosomes will be needed for the same number of synonymous variants. Beyond this point, the number of segregating sites in the European and Asian panel populations is expected to overcome that of the African panel because of faster recent population growth. Overall, we find that the majority of human genomic variable sites are rare and exhibit little sharing among diverged populations. Our results emphasize that replication of disease association for specific rare genetic variants across diverged populations must overcome both reduced statistical power because of rarity and higher population divergence.},
  Doi                      = {10.1073/pnas.1019276108},
  Institution              = {Department of Genetics, Stanford University School of Medicine, Stanford, CA 94305-5120, USA.},
  Keywords                 = {Continental Population Groups, genetics; Demography; Evolution, Molecular; Gene Frequency; Genes, genetics; Genetic Drift; Genetic Variation; Genetics, Population; Genomics, methods; Humans; Models, Genetic; Sequence Analysis, DNA},
  Language                 = {eng},
  Medline-pst              = {ppublish},
  Owner                    = {forestghost},
  Pii                      = {1019276108},
  Pmid                     = {21730125},
  Timestamp                = {2013.03.18},
  Url                      = {http://dx.doi.org/10.1073/pnas.1019276108}
}

@Article{griffiths79,
  Title                    = {On the distribution of allele frequency in a diffusion model},
  Author                   = {R.C. Griffiths},
  Journal                  = {Theoretical Population Biology},
  Year                     = {1979},
  Pages                    = {140-158},
  Volume                   = {15}
}

@Article{gymrek12,
  Title                    = {lob{STR}: a short tandem repeat profiler for personal genomes},
  Author                   = {M. Gymrek and D. Golan and S. Rosset and Y. Erlich},
  Journal                  = {Genome Research},
  Year                     = {2012},
  Pages                    = {1154-1162},
  Volume                   = {22}
}

@Article{Haasl2012,
  Title                    = {Genetic ancestry inference using support vector machines, and the active emergence of a unique American population.},
  Author                   = {Ryan J Haasl and Catherine A McCarty and Bret A Payseur},
  Journal                  = {Eur J Hum Genet},
  Year                     = {2012},

  Month                    = {Dec},

  Abstract                 = {We use genotype data from the Marshfield Clinical Research Foundation Personalized Medicine Research Project to investigate genetic similarity and divergence between Europeans and the sampled population of European Americans in Central Wisconsin, USA. To infer recent genetic ancestry of the sampled Wisconsinites, we train support vector machines (SVMs) on the positions of Europeans along top principal components (PCs). Our SVM models partition continent-wide European genetic variance into eight regional classes, which is an improvement over the geographically broader categories of recent ancestry reported by personal genomics companies. After correcting for misclassification error associated with the SVMs (<10\%, in all cases), we observe a >14\% discrepancy between insular ancestries reported by Wisconsinites and those inferred by SVM. Values of F(ST) as well as Mantel tests for correlation between genetic and European geographic distances indicate minimal divergence between Europe and the local Wisconsin population. However, we find that individuals from the Wisconsin sample show greater dispersion along higher-order PCs than individuals from Europe. Hypothesizing that this pattern is characteristic of nascent divergence, we run computer simulations that mimic the recent peopling of Wisconsin. Simulations corroborate the pattern in higher-order PCs, demonstrate its transient nature, and show that admixture accelerates the rate of divergence between the admixed population and its parental sources relative to drift alone. Together, empirical and simulation results suggest that genetic divergence between European source populations and European Americans in Central Wisconsin is subtle but already under way.European Journal of Human Genetics advance online publication, 5 December 2012; doi:10.1038/ejhg.2012.258.},
  Doi                      = {10.1038/ejhg.2012.258},
  Institution              = {Laboratory of Genetics, University of Wisconsin, Madison, WI, USA.},
  Language                 = {eng},
  Medline-pst              = {aheadofprint},
  Owner                    = {forestghost},
  Pii                      = {ejhg2012258},
  Pmid                     = {23211701},
  Timestamp                = {2013.01.09},
  Url                      = {http://dx.doi.org/10.1038/ejhg.2012.258}
}

@Article{haasl13,
  Title                    = {Microsatellites as targets of natural selection},
  Author                   = {R. J. Haasl and B. A. Payseur},
  Journal                  = {Molecular Biology and Evolution},
  Year                     = {2013},
  Pages                    = {285-298},
  Volume                   = {30}
}

@Article{haasl11,
  Title                    = {Multi-locus inference of population structure: a comparsison between single nucleotide polymorphisms and microsatellites},
  Author                   = {R. J. Haasl and B. A. Payseur},
  Journal                  = {Heredity},
  Year                     = {2011},
  Pages                    = {158-171},
  Volume                   = {106}
}

@Article{haasl10a,
  Title                    = {The number of alleles at a microsatellite defines the allele frequency spectrum and facilitates fast, accurate estimation of $\theta$},
  Author                   = {R. J. Haasl and B. A. Payseur},
  Journal                  = {Molecular Biology and Evolution},
  Year                     = {2010},
  Pages                    = {2702-2715},
  Volume                   = {27}
}

@Article{haldane27,
  Title                    = {A mathematical theory of natural and artificial selection. Part V. Selection and mutation},
  Author                   = {J.B.S. Haldane},
  Journal                  = {Proceedings of the Cambridge Philosophical Society},
  Year                     = {1927},
  Pages                    = {838-844},
  Volume                   = {23}
}

@Article{haldane57,
  Title                    = {The cost of natural selection},
  Author                   = {J. B. S. Haldane},
  Journal                  = {Journal of Genetics},
  Year                     = {1957},
  Pages                    = {511-524},
  Volume                   = {55}
}

@Article{Ham1993,
  Title                    = {Phase variation of H. influenzae fimbriae: transcriptional control of two divergent genes through a variable combined promoter region.},
  Author                   = {S. M. van Ham and L. van Alphen and F. R. Mooi and J. P. van Putten},
  Journal                  = {Cell},
  Year                     = {1993},

  Month                    = {Jun},
  Number                   = {6},
  Pages                    = {1187--1196},
  Volume                   = {73},

  Abstract                 = {The expression of H. influenzae fimbriae is subject to reversible phase variation between three expression levels. This phenomenon is controlled at the transcriptional level of two divergently orientated genes, hifA and hifB, encoding the major fimbrial subunit and the fimbrial chaperone, respectively. The hifA and hifB promoter regions were found to be clustered through an almost complete divergent overlap with a variable DNA backbone of repetitive TA units. Variation in the number of units changes the normally strictly constrained spacing between the -35 and -10 sequences and controls the bidirectional transcription initiation, thus forming a novel mechanism directing multiple gene transcription.},
  Institution              = {Max-Planck-Institut für Biologie, Abteilung Infektionsbiologie, Tübingen, Federal Republic of Germany.},
  Keywords                 = {Attachment Sites, Microbiological, genetics; Base Sequence; Gene Expression Regulation, Bacterial; Genes, Bacterial; Haemophilus influenzae, genetics/pathogenicity; Molecular Sequence Data; Promoter Regions, Genetic; Repetitive Sequences, Nucleic Acid; Transcription, Genetic},
  Language                 = {eng},
  Medline-pst              = {ppublish},
  Owner                    = {forestghost},
  Pii                      = {0092-8674(93)90647-9},
  Pmid                     = {8513502},
  Timestamp                = {2013.01.10}
}

@Article{Hamada1984,
  Title                    = {Enhanced gene expression by the poly(dT-dG).poly(dC-dA) sequence.},
  Author                   = {H. Hamada and M. Seidman and B. H. Howard and C. M. Gorman},
  Journal                  = {Mol Cell Biol},
  Year                     = {1984},

  Month                    = {Dec},
  Number                   = {12},
  Pages                    = {2622--2630},
  Volume                   = {4},

  Abstract                 = {The sequence poly(dT-dG).poly(dC-dA) (TG-element) is a ubiquitous component of eucaryotic genomes and has the potential to adopt a left-handed DNA conformation (Z-DNA). In this report, we have tested the hypothesis that the TG-element can modulate gene expression. Human genomic DNA fragments (1 to 1.5 kilobases) containing a (dT-dG)n.(dC-dA)n tract (30, 40, or 50 base pairs) or chemically synthesized (dT-dG)n.(dC-dA)n fragments (50 to 130 base pairs) were inserted in the pSV2-cat (simian virus 40 enhancer plus) or pA10-cat (enhancer minus) expression vector plasmid. These constructs were transfected into CV-1 cells or HeLa cells, and their transcription was monitored by assaying chloramphenicol acetyltransferase activity. The results showed that pSV2-cat with the TG-element and pA10-cat with the TG-element synthesized more chloramphenicol acetyltransferase activity (2 to 10 times, depending on the location of the TG-element) than did parental pSV2-cat and pA10-cat DNAs, respectively. Furthermore, the TG-element appeared to have characteristics similar to those of viral enhancers: (i) the TG-element enhanced transcription from a distance, (ii) its closer location to the promoter was more effective, and (iii) its orientation was not crucial. However, its enhancer-like activity was much weaker than that of the simian virus 40 enhancer, and, unlike many viral enhancers, it was equally active in monkey and in human cells. These results suggest that the TG-element may influence the expression of cellular genes.},
  Keywords                 = {Acetyltransferases, genetics; Base Sequence; Chloramphenicol O-Acetyltransferase; DNA, analysis; Gene Expression Regulation; HeLa Cells; Humans; Operon; Plasmids; Polydeoxyribonucleotides, physiology; Simian virus 40, genetics; Transcription, Genetic; Transfection},
  Language                 = {eng},
  Medline-pst              = {ppublish},
  Owner                    = {forestghost},
  Pmid                     = {6098815},
  Timestamp                = {2013.01.10}
}

@Article{hammock05,
  Title                    = {Microsatellite instability generates diversity in brain and sociobehavioral traits},
  Author                   = {E. A. Hammock and L. J. Young},
  Journal                  = {Science},
  Year                     = {2005},
  Pages                    = {1630-1634},
  Volume                   = {308}
}

@Article{hampikian11,
  Title                    = {The genetics of innocence: analysis of 194 U.S. DNA exonerations},
  Author                   = {G. Hampikian and E. West and O. Akselrod},
  Journal                  = {Annual Review. Genomics and Human Genetics},
  Year                     = {2011},
  Pages                    = {97-120},
  Volume                   = {12}
}

@Article{hancockB,
  Title                    = {Adaptations to new environments in humans: the role of subtle allele frequency shifts},
  Author                   = {A. M. Hancock and G. Alkorta-Aranburu and D. B. Witonsky and A. DiRienzo},
  Journal                  = {Phiolosophical Transactions of the Royal Society of London B: Biological Sciences},
  Year                     = {2010},
  Pages                    = {2459-2468},
  Volume                   = {365}
}

@Article{hancockA,
  Title                    = {Colloquium paper: human adaptations to diet, subsistence, and ecoregion are due to subtle shifts in allele frequency},
  Author                   = {A. M. Hancock and D. B. Witonsky and E. Ehler and G. Alkorta-Aranburu and C. Beall and A. Gebremedhin and R. Sukernik and G. Utermann and J. Pritchard and G. Coop and A. DiRienzo},
  Journal                  = {Proceedings of the National Academy of Sciences, USA},
  Year                     = {2010},
  Pages                    = {S2:8924-8930},
  Volume                   = {107}
}

@Article{Hancock2008,
  Title                    = {Adaptations to climate in candidate genes for common metabolic disorders.},
  Author                   = {Angela M Hancock and David B Witonsky and Adam S Gordon and Gidon Eshel and Jonathan K Pritchard and Graham Coop and Anna Di Rienzo},
  Journal                  = {PLoS Genet},
  Year                     = {2008},

  Month                    = {Feb},
  Number                   = {2},
  Pages                    = {e32},
  Volume                   = {4},

  Abstract                 = {Evolutionary pressures due to variation in climate play an important role in shaping phenotypic variation among and within species and have been shown to influence variation in phenotypes such as body shape and size among humans. Genes involved in energy metabolism are likely to be central to heat and cold tolerance. To test the hypothesis that climate shaped variation in metabolism genes in humans, we used a bioinformatics approach based on network theory to select 82 candidate genes for common metabolic disorders. We genotyped 873 tag SNPs in these genes in 54 worldwide populations (including the 52 in the Human Genome Diversity Project panel) and found correlations with climate variables using rank correlation analysis and a newly developed method termed Bayesian geographic analysis. In addition, we genotyped 210 carefully matched control SNPs to provide an empirical null distribution for spatial patterns of allele frequency due to population history alone. For nearly all climate variables, we found an excess of genic SNPs in the tail of the distributions of the test statistics compared to the control SNPs, implying that metabolic genes as a group show signals of spatially varying selection. Among our strongest signals were several SNPs (e.g., LEPR R109K, FABP2 A54T) that had previously been associated with phenotypes directly related to cold tolerance. Since variation in climate may be correlated with other aspects of environmental variation, it is possible that some of the signals that we detected reflect selective pressures other than climate. Nevertheless, our results are consistent with the idea that climate has been an important selective pressure acting on candidate genes for common metabolic disorders.},
  Doi                      = {10.1371/journal.pgen.0040032},
  Institution              = {Department of Human Genetics, University of Chicago, Chicago, Illinois, United States of America.},
  Keywords                 = {Acclimatization, genetics; Algorithms; Alleles; Antiporters, genetics; Bayes Theorem; Computational Biology; Energy Metabolism, genetics; Gene Frequency; Genetic Predisposition to Disease; Humans; Metabolic Diseases, genetics; Metabolic Syndrome X, genetics; Models, Genetic; Phenotype; Polymorphism, Single Nucleotide; Selection, Genetic; Skin Pigmentation, genetics},
  Language                 = {eng},
  Medline-pst              = {ppublish},
  Owner                    = {forestghost},
  Pii                      = {07-PLGE-RA-1007},
  Pmid                     = {18282109},
  Timestamp                = {2013.03.18},
  Url                      = {http://dx.doi.org/10.1371/journal.pgen.0040032}
}

@Article{hardman86,
  Title                    = {Structure and function of repetitive DNA in eukaryotes},
  Author                   = {N. Hardman},
  Journal                  = {Journal of Biochemistry},
  Year                     = {1986},
  Pages                    = {1-11},
  Volume                   = {234}
}

@Book{hastie09,
  Title                    = {The elements of statistical learning: data mining, inference, and prediction},
  Author                   = {T. Hastie and R. Tibshirani and J. Friedman},
  Publisher                = {Springer},
  Year                     = {2009},
  Edition                  = {Second}
}

@Article{hastings09,
  Title                    = {Mechanisms of change in gene copy number},
  Author                   = {P. J. Hastings and J. R. Lupski and S. M. Rosenberg and G. Ira},
  Journal                  = {Nature Reviews Genetics},
  Year                     = {2009},
  Pages                    = {551-564},
  Volume                   = {10}
}

@Article{Heesom1998,
  Title                    = {Susceptibility to diabetic neuropathy in patients with insulin dependent diabetes mellitus is associated with a polymorphism at the 5' end of the aldose reductase gene.},
  Author                   = {A. E. Heesom and A. Millward and A. G. Demaine},
  Journal                  = {J Neurol Neurosurg Psychiatry},
  Year                     = {1998},

  Month                    = {Feb},
  Number                   = {2},
  Pages                    = {213--216},
  Volume                   = {64},

  Abstract                 = {There is evidence that the polyol pathway is involved in the pathogenesis of diabetic neuropathy. Aldose reductase (ALR2) is the first and rate limiting enzyme of this pathway and recent studies have suggested that polymorphisms in and around the gene are associated with the development of diabetic microvascular disease. The aim was to examine the role of ALR2 in the susceptibility to diabetic neuropathy in patients with insulin dependent diabetes mellitus (IDDM).One hundred and fifty nine British white patients with IDDM and 102 normal healthy controls were studied using the polymerase chain reaction to test for a highly polymorphic microsatellite marker 2.1 kilobase (kb) upstream of the initiation site of the ALR2 gene.Seven alleles were detected (Z-6, Z-4, Z-2, Z, Z+2, Z+4, and Z+6). There was a highly significant decrease in the frequency of the Z+2 allele in those patients with overt neuropathy compared with those with no neuropathy after 20 years duration of diabetes (14.1\% v 38.2\%, chi2 =17.3, p<0.00001). A similar difference was also found between the neuropathy group and those patients who have had diabetes for < five years with no overt neuropathy (14.1\% v 30.2\%, chi2=9.0, p<0.0025). The neuropathy group also had a significant decrease in the frequency of the Z/Z+2 genotype compared with those patients who have no neuropathy after 20 years duration of diabetes (14.0\% v 44.7\%, chi2=13.0, p<0.0005).These results suggest that the aldose reductase gene is intimately involved in the pathogenesis of diabetic neuropathy.},
  Institution              = {Molecular and Biomedical Sciences, Plymouth Postgraduate Medical School, University of Plymouth, UK.},
  Keywords                 = {Adult; Aged; Aldehyde Reductase, genetics; Alleles; Chromosome Aberrations; Chromosome Disorders; Chromosomes, Human, Pair 7; DNA Primers, genetics; DNA, Complementary, genetics; Diabetes Mellitus, Type 1, complications; Diabetic Neuropathies, complications/genetics; Female; Genotype; Humans; Male; Middle Aged; Polymerase Chain Reaction; Polymorphism, Genetic, genetics},
  Language                 = {eng},
  Medline-pst              = {ppublish},
  Owner                    = {naiad},
  Pmid                     = {9489533},
  Timestamp                = {2013.01.21}
}

@Article{hefferon04,
  Title                    = {A variable dinucleotide repeat in the CFTR gene contributes to phenotype diversity by forming RNA secondary structures that alter splicing},
  Author                   = {T. W. Hefferon and J. D. Groman and C. E. Yurk and G. R. Cutting},
  Journal                  = {Proceedings of the National Academy of Sciences, USA},
  Year                     = {2004},
  Pages                    = {3504-3509},
  Volume                   = {101}
}

@Article{henke06,
  Title                    = {Supplemented data on mutation rates in 33 autosomal short tandem repeat polymorphisms},
  Author                   = {L. Henke and J. Henke},
  Journal                  = {Journal of Forensic Science},
  Year                     = {2006},
  Pages                    = {446-447},
  Volume                   = {51}
}

@Article{hermisson05,
  Title                    = {Soft sweeps: molecular population genetics of adaptation from standing genetic variation},
  Author                   = {J. Hermisson and P. S. Pennings},
  Journal                  = {Genetics},
  Year                     = {2005},
  Pages                    = {2335-2352},
  Volume                   = {169}
}

@Article{Highnam2013,
  Title                    = {Accurate human microsatellite genotypes from high-throughput resequencing data using informed error profiles.},
  Author                   = {Gareth Highnam and Christopher Franck and Andy Martin and Calvin Stephens and Ashwin Puthige and David Mittelman},
  Journal                  = {Nucleic Acids Res},
  Year                     = {2013},

  Month                    = {Jan},
  Number                   = {1},
  Pages                    = {e32},
  Volume                   = {41},

  Abstract                 = {Repetitive sequences are biologically and clinically important because they can influence traits and disease, but repeats are challenging to analyse using short-read sequencing technology. We present a tool for genotyping microsatellite repeats called RepeatSeq, which uses Bayesian model selection guided by an empirically derived error model that incorporates sequence and read properties. Next, we apply RepeatSeq to high-coverage genomes from the 1000 Genomes Project to evaluate performance and accuracy. The software uses common formats, such as VCF, for compatibility with existing genome analysis pipelines. Source code and binaries are available at http://github.com/adaptivegenome/repeatseq.},
  Doi                      = {10.1093/nar/gks981},
  Institution              = {Virginia Bioinformatics Institute, Virginia Tech, Blacksburg, VA 24061, USA, Department of Statistics, Virginia Tech, Blacksburg, VA 24061, USA and Department of Biological Sciences, Virginia Tech, Blacksburg, VA 24061, USA.},
  Language                 = {eng},
  Medline-pst              = {ppublish},
  Owner                    = {forestghost},
  Pii                      = {gks981},
  Pmid                     = {23090981},
  Timestamp                = {2013.01.09},
  Url                      = {http://dx.doi.org/10.1093/nar/gks981}
}

@Article{Himelstein1998,
  Title                    = {Tumor cell contact mediated transcriptional activation of the fibroblast matrix metalloproteinase-9 gene: involvement of multiple transcription factors including Ets and an alternating purine-pyrimidine repeat.},
  Author                   = {B. P. Himelstein and E. J. Lee and H. Sato and M. Seiki and R. J. Muschel},
  Journal                  = {Clin Exp Metastasis},
  Year                     = {1998},

  Month                    = {Feb},
  Number                   = {2},
  Pages                    = {169--177},
  Volume                   = {16},

  Abstract                 = {The 92-kDa type IV collagenase (MMP-9) is a metalloproteinase frequently localized in both tumor stroma and in tumor cells, particularly at the tumor invasion front. To explore the factors regulating transcriptional activation of MMP-9 in stromal cells, we used a model system in which fibroblast MMP-9 expression can be upregulated by cell-cell contact with metastatic transformed rat embryo cells. Using transient transfection of reporter gene constructs containing 5'-deleted or mutated MMP-9 promoter fragments, as well as electrophoretic mobility shift assays, the upstream NFkappaB, SP-1, and Ets sites and the downstream AP-1 site and retinoblastoma binding element were shown to be necessary for basal transcriptional activity of fibroblast MMP-9. In contrast only Ets or SP-1 appeared to be involved in contact-mediated induction of MMP-9. Mutation of the upstream AP-1 site increased both basal and contact-stimulated promoter activation. Deletion of the alternating purine-pyrimidine repeat in the downstream promoter decreased transcriptional activity. Together these findings suggest that Ets and SP-1 are the central transcriptional activators of MMP-9 gene expression in fibroblasts specifically responding to tumor cell contact, and that promoter conformation may regulate MMP-9 expression.},
  Institution              = {Division of Oncology, The Children's Hospital of Philadelphia, PA 19104, USA. Himelstein@kermit.oncol.chop.edu},
  Keywords                 = {Animals; Cell Communication; Cell Line, Transformed; Collagenases, genetics; Fibroblasts, enzymology; Gene Expression Regulation, Neoplastic; Matrix Metalloproteinase 9; Mutation; Nucleic Acid Conformation; Promoter Regions, Genetic; Rats; Transcription Factors, physiology},
  Language                 = {eng},
  Medline-pst              = {ppublish},
  Owner                    = {naiad},
  Pmid                     = {9514098},
  Timestamp                = {2013.01.16}
}

@Article{Hiratsuka2002,
  Title                    = {MMP9 induction by vascular endothelial growth factor receptor-1 is involved in lung-specific metastasis.},
  Author                   = {Sachie Hiratsuka and Kazuhiro Nakamura and Shinobu Iwai and Masato Murakami and Takeshi Itoh and Hiroshi Kijima and J. Michael Shipley and Robert M Senior and Masabumi Shibuya},
  Journal                  = {Cancer Cell},
  Year                     = {2002},

  Month                    = {Oct},
  Number                   = {4},
  Pages                    = {289--300},
  Volume                   = {2},

  Abstract                 = {The molecular mechanism of tissue-specific metastasis in tumors endogenously expressing members of the vascular endothelial growth factor (VEGF) family is not yet clear. Here we demonstrate that MMP9 is specifically induced in premetastatic lung endothelial cells and macrophages by distant primary tumors via VEGFR-1/Flt-1 tyrosine kinase (TK) and that it significantly promotes lung metastasis. In a genetic approach using mice, suppression of MMP9 induction by deletion of either VEGFR-1TK or MMP9 markedly reduced lung metastasis. Furthermore, the MMP9 levels in endothelial cells of normal lung lobes from patients carrying distant tumors were significantly elevated as compared with those from patients without tumors. Thus, a block of MMP9 induction via VEGFR-1 inhibition could be useful for the prevention of tumor metastasis in lung.},
  Institution              = {Department of Genetics, Institute of Medical Science, University of Tokyo, Minato-ku, Tokyo 108-8639, Japan.},
  Keywords                 = {Animals; Carcinoma, Lewis Lung, metabolism/pathology/secondary; Case-Control Studies; DNA Primers, chemistry; Endothelium, Vascular, enzymology; Enzyme Induction; Humans; Immunoenzyme Techniques; Lung, blood supply; Macrophage-1 Antigen, metabolism; Macrophages, Alveolar, enzymology; Matrix Metalloproteinase 9, biosynthesis; Matrix Metalloproteinase Inhibitors; Melanoma, Experimental, metabolism/pathology/secondary; Mice; Mice, Inbred C57BL; RNA, Messenger, metabolism; Reverse Transcriptase Polymerase Chain Reaction; Up-Regulation; Vascular Endothelial Growth Factor Receptor-1, metabolism},
  Language                 = {eng},
  Medline-pst              = {ppublish},
  Owner                    = {naiad},
  Pii                      = {S1535610802001538},
  Pmid                     = {12398893},
  Timestamp                = {2013.01.16}
}

@Article{hoekstra07,
  Title                    = {The locus of evolution: evo devo and the genetics of adaptation},
  Author                   = {H.E. Hoekstra and J.A. Coyne},
  Journal                  = {Evolution},
  Year                     = {2007},
  Pages                    = {995-1016},
  Volume                   = {61}
}

@Book{hoff09,
  Title                    = {A first course in Bayesian Statistical Methods},
  Author                   = {P.D. Hoff},
  Publisher                = {Springer},
  Year                     = {2009}
}

@Article{Hogeveen2001,
  Title                    = {Human sex hormone-binding globulin promoter activity is influenced by a (TAAAA)n repeat element within an Alu sequence.},
  Author                   = {K. N. Hogeveen and M. Talikka and G. L. Hammond},
  Journal                  = {J Biol Chem},
  Year                     = {2001},

  Month                    = {Sep},
  Number                   = {39},
  Pages                    = {36383--36390},
  Volume                   = {276},

  Abstract                 = {Sex hormone-binding globulin (SHBG) is the major sex steroid-binding protein in human plasma and is produced by the liver. Plasma SHBG levels vary considerably between individuals and are influenced by hormonal, metabolic, and nutritional factors. We have now found that a (TAAAA)(n) pentanucleotide repeat, located within an alu sequence at the 5' boundary of the human SHBG promoter, influences its transcriptional activity in association with downstream elements, including an SP1-binding site. Furthermore, SHBG alleles within the general population contain at least 6-10 TAAAA repeats, and the transcriptional activity of a human SHBG promoter-luciferase reporter construct containing 6 TAAAA repeats was significantly lower than for similar reporter constructs containing 7-10 TAAAA repeats when tested in human HepG2 hepatoblastoma cells. This difference in transcriptional activity reflected the preferential binding of a 46-kDa liver-enriched nuclear factor to an oligonucleotide containing 6 rather than 7-10 TAAAA repeats. Thus, a (TAAAA)(n) element within the human SHBG promoter influences transcriptional activity in HepG2 cells and may contribute to differences in plasma SHBG levels between individuals.},
  Doi                      = {10.1074/jbc.M104681200},
  Institution              = { Gynaecology, University of Western Ontario, London, Ontario N6A 4L6, Canada.},
  Keywords                 = {Alleles; Alu Elements; Animals; Binding Sites; Blotting, Southern; Cell Nucleus, metabolism; DNA Footprinting; DNA Primers, metabolism; Genes, Reporter; Genetic Variation; Humans; Luciferases, metabolism; Mice; Models, Genetic; Mutagenesis, Site-Directed; Plasmids, metabolism; Polymorphism, Genetic; Promoter Regions, Genetic; Protein Binding; Sex Hormone-Binding Globulin, biosynthesis/genetics; Transcription, Genetic; Tumor Cells, Cultured},
  Language                 = {eng},
  Medline-pst              = {ppublish},
  Owner                    = {naiad},
  Pii                      = {M104681200},
  Pmid                     = {11473114},
  Timestamp                = {2013.01.16},
  Url                      = {http://dx.doi.org/10.1074/jbc.M104681200}
}

@Article{Hohenlohe2010,
  Title                    = {Population genomics of parallel adaptation in threespine stickleback using sequenced RAD tags.},
  Author                   = {Paul A Hohenlohe and Susan Bassham and Paul D Etter and Nicholas Stiffler and Eric A Johnson and William A Cresko},
  Journal                  = {PLoS Genet},
  Year                     = {2010},

  Month                    = {Feb},
  Number                   = {2},
  Pages                    = {e1000862},
  Volume                   = {6},

  Abstract                 = {Next-generation sequencing technology provides novel opportunities for gathering genome-scale sequence data in natural populations, laying the empirical foundation for the evolving field of population genomics. Here we conducted a genome scan of nucleotide diversity and differentiation in natural populations of threespine stickleback (Gasterosteus aculeatus). We used Illumina-sequenced RAD tags to identify and type over 45,000 single nucleotide polymorphisms (SNPs) in each of 100 individuals from two oceanic and three freshwater populations. Overall estimates of genetic diversity and differentiation among populations confirm the biogeographic hypothesis that large panmictic oceanic populations have repeatedly given rise to phenotypically divergent freshwater populations. Genomic regions exhibiting signatures of both balancing and divergent selection were remarkably consistent across multiple, independently derived populations, indicating that replicate parallel phenotypic evolution in stickleback may be occurring through extensive, parallel genetic evolution at a genome-wide scale. Some of these genomic regions co-localize with previously identified QTL for stickleback phenotypic variation identified using laboratory mapping crosses. In addition, we have identified several novel regions showing parallel differentiation across independent populations. Annotation of these regions revealed numerous genes that are candidates for stickleback phenotypic evolution and will form the basis of future genetic analyses in this and other organisms. This study represents the first high-density SNP-based genome scan of genetic diversity and differentiation for populations of threespine stickleback in the wild. These data illustrate the complementary nature of laboratory crosses and population genomic scans by confirming the adaptive significance of previously identified genomic regions, elucidating the particular evolutionary and demographic history of such regions in natural populations, and identifying new genomic regions and candidate genes of evolutionary significance.},
  Doi                      = {10.1371/journal.pgen.1000862},
  Institution              = {Center for Ecology and Evolutionary Biology, University of Oregon, Eugene, Oregon, United States of America.},
  Keywords                 = {Adaptation, Physiological, genetics; Alleles; Animals; Base Sequence; DNA, genetics; Fresh Water; Gene Frequency; Genetic Linkage; Genetic Variation; Genome, genetics; Geography; Metagenomics, methods; Polymorphism, Single Nucleotide, genetics; Population Dynamics; Restriction Mapping, methods; Seawater; Selection, Genetic; Sequence Analysis, DNA, methods; Smegmamorpha, genetics; Water-Electrolyte Balance, genetics},
  Language                 = {eng},
  Medline-pst              = {epublish},
  Owner                    = {naiad},
  Pmid                     = {20195501},
  Timestamp                = {2013.01.13},
  Url                      = {http://dx.doi.org/10.1371/journal.pgen.1000862}
}

@Article{huang10,
  Title                    = {Mobile interspersed repeats are major structural variants in the human genome},
  Author                   = {C. R. L. Huang and A. M. Schneider and Y. Lu and T. Niranjan and P. Shen and M. A. Robinson and J. P. Steranka and D. Valle and C. I. Civin and T. Wang and S. J. Wheelan and H. Ji and J. D. Boeke and K. H. Burns},
  Journal                  = {Cell},
  Year                     = {2010},
  Pages                    = {1171-1182},
  Volume                   = {141}
}

@Article{Huang2002,
  Title                    = {Contributions of stromal metalloproteinase-9 to angiogenesis and growth of human ovarian carcinoma in mice.},
  Author                   = {Suyun Huang and Melissa Van Arsdall and Sean Tedjarati and Marya McCarty and Wenjuan Wu and Robert Langley and Isaiah J Fidler},
  Journal                  = {J Natl Cancer Inst},
  Year                     = {2002},

  Month                    = {Aug},
  Number                   = {15},
  Pages                    = {1134--1142},
  Volume                   = {94},

  Abstract                 = {The expression level of several matrix metalloproteinases (MMPs), including MMP-2 and MMP-9, in ovarian cancer cells is directly associated with their invasive and metastatic potentials. MMP-9 is also expressed in stromal cells adjacent to the tumor. To investigate the contribution of MMP-9 expression in stromal cells to ovarian tumor growth, we examined angiogenesis and progressive growth of human ovarian cancer cells implanted into mice with and without the MMP-9 gene.Human ovarian cancer cells SKOV3.ip1 and HEY-A8 were implanted into the peritoneal cavities of nude mice that lacked the gene for MMP-9 (MMP-9(-/-)) or were wild type for MMP-9 (MMP-9(+/+)) (10 mice of each genotype per cell line). Tumor incidence, tumor size, and volume of ascites fluid were recorded for each mouse at 30 and 45 days after HEY-A8 and SKOV3.ip1 cell injections, respectively. Blood vessel density and macrophage infiltration into the lesions were analyzed in excised tumors by immunohistochemistry and double immunofluorescence. Tumor growth was also studied in MMP-9(-/-) nude mice that had been reconstituted with spleen cells collected from either MMP-9(+/+) or MMP-9(-/-) nude mice. All statistical tests were two-sided.HEY-A8 cells expressed high levels of MMP-9, and SKOV3.ip1 cells expressed low levels. Nevertheless, tumor incidence and growth were statistically significantly lower in MMP-9(-/-) mice than in MMP-9(+/+) mice injected with cells from either line (for tumor size, P =.006 and.042 for HEY-A8 and SKOV3.ip1 cells, respectively). Compared with MMP-9(+/+) mice injected with human ovarian cancer cells, MMP-9(-/-) mice injected with human ovarian cancer cells displayed decreased microvessel density and decreased macrophage infiltration into the lesions. Compared with MMP-9(-/-) mice that received spleen cells (a rich source of macrophages) from MMP-9(-/-) mice, those that received spleen cells from MMP-9(+/+) mice before cancer cell injections displayed increased angiogenesis and tumorigenicity of the cancer cells. The growing tumors contained MMP-9-expressing macrophages.Host-derived MMP-9 expression, most likely in tumor-infiltrating macrophages, appears to play a critical role in angiogenesis and progressive growth of human ovarian tumors in mice.},
  Institution              = {Department of Cancer Biology, The University of Texas M. D. Anderson Cancer Center, Houston 77030, USA.},
  Keywords                 = {Animals; Ascitic Fluid, physiopathology; Cell Division; Female; Humans; Macrophages, Peritoneal, physiology; Matrix Metalloproteinase 9, genetics/physiology; Mice; Mice, Inbred BALB C; Mice, Nude; Neovascularization, Pathologic, etiology; Ovarian Neoplasms, blood supply/pathology; Tumor Cells, Cultured},
  Language                 = {eng},
  Medline-pst              = {ppublish},
  Owner                    = {naiad},
  Pmid                     = {12165638},
  Timestamp                = {2013.01.16}
}

@InCollection{hudson90,
  Title                    = {Gene genealogies and the coalescent process},
  Author                   = {R. R. Hudson},
  Booktitle                = {Oxford surveys in evolutionary biology},
  Publisher                = {Oxford University Press},
  Year                     = {1990},
  Editor                   = {D. Futuyma and J. Antonovics},
  Pages                    = {1-44},
  Volume                   = {7}
}

@Article{hudson02,
  Title                    = {Generating samples under a Wright-Fisher neutral model of genetic variation},
  Author                   = {R. R. Hudson},
  Journal                  = {Bioinformatics},
  Year                     = {2002},
  Pages                    = {337-338},
  Volume                   = {18}
}

@Article{Hudson1987,
  Title                    = {A test of neutral molecular evolution based on nucleotide data.},
  Author                   = {R. R. Hudson and M. Kreitman and M. Aguadé},
  Journal                  = {Genetics},
  Year                     = {1987},

  Month                    = {May},
  Number                   = {1},
  Pages                    = {153--159},
  Volume                   = {116},

  Abstract                 = {The neutral theory of molecular evolution predicts that regions of the genome that evolve at high rates, as revealed by interspecific DNA sequence comparisons, will also exhibit high levels of polymorphism within species. We present here a conservative statistical test of this prediction based on a constant-rate neutral model. The test requires data from an interspecific comparison of at least two regions of the genome and data on levels of intraspecific polymorphism in the same regions from at least one species. The model is rejected for data from the region encompassing the Adh locus and the 5' flanking sequence of Drosophila melanogaster and Drosophila sechellia. The data depart from the model in a direction that is consistent with the presence of balanced polymorphism in the coding region.},
  Keywords                 = {Alcohol Dehydrogenase, genetics; Animals; Base Sequence; Biological Evolution; Biometry; DNA, genetics; Drosophila melanogaster, enzymology/genetics; Drosophila, enzymology/genetics; Genes; Models, Genetic},
  Language                 = {eng},
  Medline-pst              = {ppublish},
  Owner                    = {naiad},
  Pmid                     = {3110004},
  Timestamp                = {2013.01.20}
}

@Article{huntington93,
  Title                    = {A novel gene containing a trinucleotide repeat that is expanded and unstable on Huntington's disease chromosomes},
  Author                   = {{Huntington's Disease Collaborative Research Group}},
  Journal                  = {Cell},
  Year                     = {1993},
  Pages                    = {971-983},
  Volume                   = {72}
}

@Article{Ichikawa1999,
  Title                    = {Association of an (A-C)n dinucleotide repeat polymorphic marker at the 5'-region of the aldose reductase gene with retinopathy but not with nephropathy or neuropathy in Japanese patients with Type 2 diabetes mellitus.},
  Author                   = {F. Ichikawa and K. Yamada and S. Ishiyama-Shigemoto and X. Yuan and K. Nonaka},
  Journal                  = {Diabet Med},
  Year                     = {1999},

  Month                    = {Sep},
  Number                   = {9},
  Pages                    = {744--748},
  Volume                   = {16},

  Abstract                 = {Recently an (A-C)n dinucleotide repeat polymorphic marker in the 5'-region of the ALR2 gene encoding aldose reductase was found to be associated with diabetic retinopathy in the Chinese population in Hong Kong, and with nephropathy and neuropathy in the British Caucasian population. The present study assessed the association between the polymorphism and microvascular complications in Japanese patients with Type 2 diabetes mellitus.DNA from 87 Japanese patients with Type 2 diabetes mellitus and 90 control subjects with normal glucose tolerance were typed for the polymorphic marker by polymerase chain reaction and direct sequencing.Six alleles, namely Z-12, Z-6, Z-4, Z-2, Z, and Z+2 were identified. There was no significant difference in allele distribution between diabetic patients and controls. The Z-2 allele frequency was significantly higher in subjects with diabetic retinopathy than those without retinopathy (0.35 vs. 0.20, P=0.039), suggesting that aldose reductase is involved in the development of diabetic retinopathy. In contrast, the microsatellite marker was not associated with diabetic nephropathy, peripheral or autonomic neuropathy. The discrepancy may be partly attributable to the low frequency of Z+2 allele in the Japanese subjects.The (A-C)n dinucleotide repeat polymorphism may be a useful genetic marker to screen for patients at high risk of retinopathy.},
  Institution              = {Department of Medicine, Kurume University School of Medicine, Japan.},
  Keywords                 = {Adult; Aldehyde Reductase, genetics; Alleles; Diabetes Mellitus, Type 2, genetics; Diabetic Nephropathies, genetics; Diabetic Neuropathies, genetics; Diabetic Retinopathy, genetics; Dinucleotide Repeats; Female; Gene Frequency; Homozygote; Humans; Japan; Male; Middle Aged; Polymorphism, Genetic},
  Language                 = {eng},
  Medline-pst              = {ppublish},
  Owner                    = {naiad},
  Pmid                     = {10510950},
  Timestamp                = {2013.01.21}
}

@Article{Iglesias2004,
  Title                    = {Some microsatellites may act as novel polymorphic cis-regulatory elements through transcription factor binding.},
  Author                   = {Alvaro Rada Iglesias and Ellen Kindlund and Martti Tammi and Claes Wadelius},
  Journal                  = {Gene},
  Year                     = {2004},

  Month                    = {Oct},
  Pages                    = {149--165},
  Volume                   = {341},

  Abstract                 = {Although microsatellites with functional effects have been described, generally, these repeats are considered as "junk" DNA in the same way as other repetitive sequences. Our aim was to investigate if certain microsatellites can have a functional role as cis-regulatory elements. A database was created of all short tandem repeats, from 2 to 10 bases, located in the first 10-kb 5' of the transcription start sites of all annotated genes of the human genome. Of 114 microsatellites selected based on their size and location in the promoter, 51 were found to be polymorphic. Using electrophoretic mobility shift assay (EMSA), we studied five repetitive motifs and three displayed specific protein binding which were found in 12 of the polymorphic microsatellites. An interesting microsatellite is the CTC/GAG repeat which, as double-stranded (DS) DNA, bound specificity protein 1 (SP1) with high affinity, formed triplexes in vitro and displayed differences in SP1 binding and triplex formation capacity for repeats with distinct numbers of repeat units. Interestingly, the polypyrimidine strand of the repeat (CTC) bound other proteins such as polypyrimidine tract-binding protein 1 (PTBP1) as single-stranded (SS) DNA, and a model with two alternative DNA conformations is proposed for these repeats. Distinct protein binding to DS DNA was also observed for different numbers of AAACA and AAAAT repeats. Our results suggest that certain microsatellites may act as cis-regulatory elements, controlling gene expression through transcription factor binding and/or secondary DNA structure formation. Due to their high polymorphism and abundance, they might represent an important source of quantitative genetic variation.},
  Doi                      = {10.1016/j.gene.2004.06.035},
  Institution              = {Department of Genetics and Pathology, Unit of Clinical Genetic, Rudbeck Laboratory, Uppsala University, Uppsala SE-75185, Sweden.},
  Keywords                 = {Base Sequence; Binding Sites, genetics; Chromatography, High Pressure Liquid, methods; Competitive Bidding; DNA, chemistry/genetics/metabolism; DNA-Binding Proteins, metabolism; Databases, Nucleic Acid; Electrophoretic Mobility Shift Assay; Genotype; HeLa Cells; Humans; Microsatellite Repeats, genetics; Molecular Sequence Data; Oligonucleotides, genetics/metabolism; Polymorphism, Genetic; Promoter Regions, Genetic, genetics; Protein Binding; Regulatory Sequences, Nucleic Acid, genetics; Sequence Analysis, DNA; Sequence Homology, Nucleic Acid; Sp1 Transcription Factor, metabolism; Transcription Factors, metabolism},
  Language                 = {eng},
  Medline-pst              = {ppublish},
  Owner                    = {forestghost},
  Pii                      = {S0378-1119(04)00366-X},
  Pmid                     = {15474298},
  Timestamp                = {2013.01.10},
  Url                      = {http://dx.doi.org/10.1016/j.gene.2004.06.035}
}

@Article{Ikegishi1999,
  Title                    = {Z-4 allele upstream of the aldose reductase gene is associated with proliferative retinopathy in Japanese patients with NIDDM, and elevated luciferase gene transcription in vitro.},
  Author                   = {Y. Ikegishi and M. Tawata and K. Aida and T. Onaya},
  Journal                  = {Life Sci},
  Year                     = {1999},
  Number                   = {20},
  Pages                    = {2061--2070},
  Volume                   = {65},

  Abstract                 = {We determined by PCR the number of (A-C)n repeats in the 2. 1 kb upstream of the aldose reductase (AR2) gene in healthy control subjects and in patients with NIDDM in Japanese. Sixty-one patients were recruited based on the severity of retinopathy and subdivided into two groups with proliferative retinopathy and without retinopathy. Japanese exhibited 10 different alleles in this region. The most prevalent allele was designated Z ((A-C)24 repeats) allele. The Z-4 allele was significantly associated with patients with proliferative retinopathy, whereas the Z+2 allele was significantly associated with patients without retinopathy. Erythrocyte AR2 protein levels were significantly elevated in patients exhibiting the Z-4 allele compared to those exhibiting other alleles. When Z-4 allele was ligated in transfection experiments to luciferase vector containing the promoter region of the AR2 gene, the construct showed significantly higher transcription of the reporter gene compared to constructs without (A-C) repeat or with Z-2, Z or Z+2 alleles. Our results suggest that the Z-4 allele in the 2. 1 kb upstream of the AR2 gene may enhance gene transcription and may be a genetic risk factor, which determines the predisposition to retinopathy in Japanese patients with NIDDM.},
  Institution              = {Third Department of Internal Medicine, Yamanashi Medical University, Tamaho, Japan.},
  Keywords                 = {Aldehyde Reductase, genetics/metabolism; Alleles; Cells, Cultured; DNA Primers, chemistry; DNA, analysis; Diabetes Mellitus, Type 2, blood/enzymology/genetics; Diabetic Retinopathy, blood/enzymology/genetics; Dinucleotide Repeats; Erythrocytes, enzymology; Female; Genes, Reporter; Humans; Japan; Luciferases, genetics; Male; Middle Aged; Polymerase Chain Reaction; Polymorphism, Genetic; Transcription, Genetic; Transfection},
  Language                 = {eng},
  Medline-pst              = {ppublish},
  Owner                    = {naiad},
  Pii                      = {S002432059900329X},
  Pmid                     = {10579460},
  Timestamp                = {2013.01.21}
}

@Article{innan05,
  Title                    = {Pattern of polymophism after strong artificial selection in a domestication event},
  Author                   = {H. Innan and Y. Kim},
  Journal                  = {Proceedings of the National Academy of Sciences},
  Year                     = {2005},
  Pages                    = {10667-10672},
  Volume                   = {101}
}

@Article{innan05b,
  Title                    = {Statistical tests of the coalescent model based on the haplotype frequency distribution and the number of segregating sites},
  Author                   = {H. Innan and K. Zhang and P. Marjoram and S. Tavare and N. A. Rosenberg},
  Journal                  = {Genetics},
  Year                     = {2005},
  Pages                    = {1763-1777},
  Volume                   = {169}
}

@Article{Innan2005,
  Title                    = {Statistical tests of the coalescent model based on the haplotype frequency distribution and the number of segregating sites.},
  Author                   = {Innan, Hideki and Zhang, Kangyu and Marjoram, Paul and Tavaré, Simon and Rosenberg, Noah A.},
  Journal                  = {Genetics},
  Year                     = {2005},

  Month                    = {Mar},
  Number                   = {3},
  Pages                    = {1763--1777},
  Volume                   = {169},

  Abstract                 = {Several tests of neutral evolution employ the observed number of segregating sites and properties of the haplotype frequency distribution as summary statistics and use simulations to obtain rejection probabilities. Here we develop a "haplotype configuration test" of neutrality (HCT) based on the full haplotype frequency distribution. To enable exact computation of rejection probabilities for small samples, we derive a recursion under the standard coalescent model for the joint distribution of the haplotype frequencies and the number of segregating sites. For larger samples, we consider simulation-based approaches. The utility of the HCT is demonstrated in simulations of alternative models and in application to data from Drosophila melanogaster.},
  Doi                      = {10.1534/genetics.104.032219},
  Institution              = {Human Genetics Center, School of Public Health, University of Texas Health Science Center, Houston, 77030, USA.},
  Keywords                 = {Chromosome Segregation; Computer Simulation; Evolution, Molecular; Gene Frequency; Haplotypes; Models, Genetic; Models, Statistical; Mutation; Recombination, Genetic},
  Language                 = {eng},
  Medline-pst              = {ppublish},
  Owner                    = {ryan},
  Pii                      = {genetics.104.032219},
  Pmid                     = {15654103},
  Timestamp                = {2013.08.18},
  Url                      = {http://dx.doi.org/10.1534/genetics.104.032219}
}

@Article{itan09,
  Title                    = {The origins of lactase persistence in Europe},
  Author                   = {Y. Itan and A. Powell and M.A. Beaumont and J. Burger and M.G. Thomas},
  Journal                  = {PLoS Computational Biology},
  Year                     = {2009},
  Pages                    = {e1000491},
  Volume                   = {5}
}

@Article{jakobsson08,
  Title                    = {Genotype, haplotype and copy-number variation in worldwide human populations},
  Author                   = {M. Jakobsson and S. W. Scholz and P. Scheet and J. R. Gibbs and J. M. VanLiere and H. C. Fung and Z. A. Szpiech and J. H. Degnan and K. Wang and R. Guerreiro and J. M. Bras and J. C. Schymick and D. G. Hernandez and B. J. Traynor and J. Simon-Sanchez and M. Matarin and A. Britton and J. van-de-Leemput and I Rafferty and M. Bucan and H. M. Cann and J. A. Hardy and N. A. Rosenberg and A. B. Singleton},
  Journal                  = {Nature},
  Year                     = {2008},
  Pages                    = {998-1003},
  Volume                   = {451}
}

@Article{Jean1995,
  Title                    = {Characterization of a dinucleotide repeat in the 92 kDa type IV collagenase gene (CLG4B), localization of CLG4B to chromosome 20 and the role of CLG4B in aortic aneurysmal disease.},
  Author                   = {P. L. St Jean and X. C. Zhang and B. K. Hart and H. Lamlum and M. W. Webster and D. L. Steed and A. M. Henney and R. E. Ferrell},
  Journal                  = {Ann Hum Genet},
  Year                     = {1995},

  Month                    = {Jan},
  Number                   = {Pt 1},
  Pages                    = {17--24},
  Volume                   = {59},

  Abstract                 = {Proteolytic imbalance may play a role in the pathogenesis of abdominal aortic aneurysms (AAA). CLG4B, which encodes the 92-kDa form of type IV collagenase, is a candidate gene for AAA. We genotyped a polymorphic dinucleotide repeat in the 5' flanking region of CLG4B in 94 unrelated Caucasian controls and in 127 unrelated Caucasian AAA cases. Eight alleles were detected in 188 control chromosomes with an observed heterozygosity of 0.68. There was no significant difference in allele distribution between cases and controls. We genotyped the dinucleotide repeat in 10 CEPH reference pedigrees and performed pairwise linkage analysis with markers on each of the 22 human autosomes. Lod scores between 10.45 and 20.29 were observed with markers spanning chromosome region 20q11.2-q13.1. Further support for assignment of CLG4B to chromosome 20 was provided by analysis of human-rodent somatic cell hybrids. This work describes a highly polymorphic marker in the CLG4B gene and assigns this gene to chromosome 20.},
  Institution              = {Department of Human Genetics, University of Pittsburgh, Graduate School of Public Health, Pennsylvania 15261, USA.},
  Keywords                 = {Aortic Aneurysm, enzymology/genetics; Base Sequence; Chromosome Mapping; Chromosomes, Human, Pair 20; Collagenases, deficiency/genetics; Female; Genes; Humans; Hybrid Cells; Male; Molecular Sequence Data; Oligodeoxyribonucleotides; Pedigree; Polymorphism, Genetic; Repetitive Sequences, Nucleic Acid},
  Language                 = {eng},
  Medline-pst              = {ppublish},
  Owner                    = {naiad},
  Pmid                     = {7762981},
  Timestamp                = {2013.01.16}
}

@Article{Jennings2011,
  Title                    = {Multiplexed microsatellite recovery using massively parallel sequencing.},
  Author                   = {T. N. Jennings and B. J. Knaus and T. D. Mullins and S. M. Haig and R. C. Cronn},
  Journal                  = {Mol Ecol Resour},
  Year                     = {2011},

  Month                    = {Nov},
  Number                   = {6},
  Pages                    = {1060--1067},
  Volume                   = {11},

  Abstract                 = {Conservation and management of natural populations requires accurate and inexpensive genotyping methods. Traditional microsatellite, or simple sequence repeat (SSR), marker analysis remains a popular genotyping method because of the comparatively low cost of marker development, ease of analysis and high power of genotype discrimination. With the availability of massively parallel sequencing (MPS), it is now possible to sequence microsatellite-enriched genomic libraries in multiplex pools. To test this approach, we prepared seven microsatellite-enriched, barcoded genomic libraries from diverse taxa (two conifer trees, five birds) and sequenced these on one lane of the Illumina Genome Analyzer using paired-end 80-bp reads. In this experiment, we screened 6.1 million sequences and identified 356,958 unique microreads that contained di- or trinucleotide microsatellites. Examination of four species shows that our conversion rate from raw sequences to polymorphic markers compares favourably to Sanger- and 454-based methods. The advantage of multiplexed MPS is that the staggering capacity of modern microread sequencing is spread across many libraries; this reduces sample preparation and sequencing costs to less than $400 (USD) per species. This price is sufficiently low that microsatellite libraries could be prepared and sequenced for all 1373 organisms listed as 'threatened' and 'endangered' in the United States for under $0.5 M (USD).},
  Doi                      = {10.1111/j.1755-0998.2011.03033.x},
  Institution              = {Pacific Northwest Research Station, USDA Forest Service, 3200 SW Jefferson Way, Corvallis, OR 97331, USA.},
  Keywords                 = {Animals; Birds, genetics; Cedrus, genetics; DNA Barcoding, Taxonomic, methods; DNA Primers, genetics; Genomic Library; Microsatellite Repeats, genetics; Sequence Analysis, DNA, methods; Spectrophotometry},
  Language                 = {eng},
  Medline-pst              = {ppublish},
  Owner                    = {naiad},
  Pmid                     = {21676207},
  Timestamp                = {2013.01.21},
  Url                      = {http://dx.doi.org/10.1111/j.1755-0998.2011.03033.x}
}

@Article{Jeon2010,
  Title                    = {Copy number variation at leptin receptor gene locus associated with metabolic traits and the risk of type 2 diabetes mellitus.},
  Author                   = {Jae-Pil Jeon and Sung-Mi Shim and Hye-Young Nam and Gil-Mi Ryu and Eun-Jung Hong and Hyung-Lae Kim and Bok-Ghee Han},
  Journal                  = {BMC Genomics},
  Year                     = {2010},
  Pages                    = {426},
  Volume                   = {11},

  Abstract                 = {Recent efforts have been made to link complex human traits and disease susceptibility to DNA copy numbers. The leptin receptor (LEPR) has been implicated in obesity and diabetes. Mutations and genetic variations of LEPR gene have been discovered in rodents and humans. However, the association of DNA copy number variations at the LEPR gene locus with human complex diseases has not been reported. In an attempt to study DNA copy number variations associated with metabolic traits and type 2 diabetes mellitus (T2DM), we targeted the LEPR gene locus in DNA copy number analyses.We identified DNA copy number variations at the LEPR gene locus among a Korean population using genome-wide SNP chip data, and then quantified copy numbers of the E2 DNA sequence in the first two exons overlapped between LEPR and LEPROT genes by the quantitative multiplex PCR of short fluorescent fragment (QMPSF) method. Among the non-diabetic subjects (n = 1,067), lower E2 DNA copy numbers were associated with higher fasting glucose levels in men (p = 1.24 x 10(-7)) and women (p = 9.45 x 10(-5)), as well as higher total cholesterol levels in men (p = 9.96 x 10(-7)). In addition, the significant association between lower E2 DNA copy numbers and lower level of postprandial 2 hr insulin was evident only in non-diabetic women, whereas some obesity-related phenotypes and total cholesterol level exhibited significant associations only in non-diabetic men. Logistic regression analysis indicated that lower E2 DNA copy numbers were associated with T2DM (odds ratio, 1.92; 95\% CI, 1.26-2.96; p < 0.003) in our nested case-control study. Interestingly, the E2 DNA copy number exhibited a negative correlation with LEPR gene expression, but a positive correlation with LEPROT gene expression.This work suggests that a structural variation at the LEPR gene locus is functionally associated with complex metabolic traits and the risk of T2DM.},
  Doi                      = {10.1186/1471-2164-11-426},
  Institution              = {Division of Biobank for Health Sciences, Korea National Institute of Health, Korea Centers for Disease Control and Prevention, 194 Tongil Ro, Seoul, 122-701, Korea. jaepiljeon@hanmail.net},
  Keywords                 = {Blood Glucose, genetics; Cholesterol, blood; Diabetes Mellitus, Type 2, genetics; Female; Gene Dosage; Genetic Loci; Genetic Predisposition to Disease; Humans; Korea; Male; Receptors, Leptin, genetics},
  Language                 = {eng},
  Medline-pst              = {epublish},
  Owner                    = {forestghost},
  Pii                      = {1471-2164-11-426},
  Pmid                     = {20624279},
  Timestamp                = {2013.03.29},
  Url                      = {http://dx.doi.org/10.1186/1471-2164-11-426}
}

@Article{Johnson1988,
  Title                    = {Modulation of epidermal growth factor receptor proto-oncogene transcription by a promoter site sensitive to S1 nuclease.},
  Author                   = {A. C. Johnson and Y. Jinno and G. T. Merlino},
  Journal                  = {Mol Cell Biol},
  Year                     = {1988},

  Month                    = {Oct},
  Number                   = {10},
  Pages                    = {4174--4184},
  Volume                   = {8},

  Abstract                 = {The epidermal growth factor (EGF) receptor is the functional target of the mitogen EGF and the cellular homolog of the avian erythroblastosis virus erbB oncogene product. Regulation of expression of the proto-oncogene encoding the EGF receptor can be elucidated by studying the structure and function of the gene promoter outside the confines of the cell. Previously, we reported the isolation of the human EGF receptor gene promoter. The promoter is highly GC rich, contains no TATA or CAAT box, and has multiple transcription start sites. An S1 nuclease-sensitive site has now been found 80 to 110 base pairs (bp) upstream from the major in vivo transcription initiation site. Two sets of direct repeat sequences were found in this area; both conform to the motif TCCTCCTCC. When deletion mutations were made in this region of the promoter by using either Bal 31 exonuclease or S1 nuclease, we found that in vivo activity dropped three- to fivefold, on the basis of transient-transfection analysis. Examination of nuclear protein binding to normal and mutated promoter DNAs by gel retardation analysis and DNase I footprinting revealed that two specific factors bind to the direct repeat region but cannot bind to the S1 nuclease-mutated promoter. One of the specific factors is the transcription factor Sp1. The results suggest that these nuclear trans-acting factors interact with the S1 nuclease-sensitive region of the EGF receptor gene promoter and either directly or indirectly stimulate transcription.},
  Institution              = {Laboratory of Molecular Biology, National Cancer Institute, Bethesda, Maryland 20892.},
  Keywords                 = {Animals; Cell Line; DNA Mutational Analysis; DNA-Binding Proteins, physiology; Deoxyribonuclease I, metabolism; Endonucleases, metabolism; Gene Expression Regulation; Humans; Nuclear Proteins, physiology; Promoter Regions, Genetic; Proto-Oncogenes; Receptor, Epidermal Growth Factor, genetics; Repetitive Sequences, Nucleic Acid; Single-Strand Specific DNA and RNA Endonucleases; Transcription Factors, physiology; Transcription, Genetic},
  Language                 = {eng},
  Medline-pst              = {ppublish},
  Owner                    = {forestghost},
  Pmid                     = {2847030},
  Timestamp                = {2013.01.10}
}

@Article{jorde97,
  Title                    = {Microsatellite diversity and the demographic history of modern humans},
  Author                   = {L. B. Jorde and A. R. Rogers and M. Bamshad and W. S. Watkins and P. Krakowiak and S. Sung and J. Kere and H. C. Harpending},
  Journal                  = {Proceedings of the National Academy of Sciences USA},
  Year                     = {1997},
  Pages                    = {3100-3103},
  Volume                   = {94}
}

@Article{Kalcheva1999,
  Title                    = {Survey for CAG repeat polymorphisms in the human MAP-2 gene.},
  Author                   = {Kalcheva, N. and Lachman, H. M. and Shafit-Zagardo, B.},
  Journal                  = {Psychiatr Genet},
  Year                     = {1999},

  Month                    = {Mar},
  Number                   = {1},
  Pages                    = {43--46},
  Volume                   = {9},

  Abstract                 = {Microtubule-associated protein-2 (MAP-2) expression is altered in response to a number of physiological insults such as Alzheimer's disease, schizophrenia, stroke and AIDS-dementia. Changes include alteration in MAP-2 transcription, translation, and state of phosphorylation. Multiple MAP-2 transcripts exist within the nervous system and, as noted for a number of genes expressed in the central nervous system, MAP-2 contains a region of trinucleotide repeats located in exon 1 of the 5' untranslated region (5' UTR). Since expansion of CAG repeats are found in several neurodegenerative disorders, we analysed the CAG repeats in MAP-2 for polymorphisms in 31 controls, 35 chronic schizophrenics, and 20 with other neuropsychiatric illnesses. Genomic DNA samples from 86 individuals were used as templates in PCR amplifications with primers within exon 1. Sequencing of the PCR products, or short tandem repeat polymorphism (STRP) analysis, demonstrated consistency in the size of the CAG repeats. This study demonstrates that the seven copies of the CAG repeat located in the 5' UTR of the MAP-2 gene are highly conserved in the general population, and that there is no evidence for expansion of the CAG repeat.},
  Institution              = {Department of Pathology, Albert Einstein College of Medicine, Bronx, NY 10461, USA.},
  Keywords                 = {DNA, analysis; Humans; Intellectual Disability, genetics; Membrane Proteins, genetics; Microtubule-Associated Proteins; Nervous System Diseases, genetics; Polymerase Chain Reaction; Polymorphism, Genetic, genetics; Schizophrenia, genetics; Trinucleotide Repeats, genetics},
  Language                 = {eng},
  Medline-pst              = {ppublish},
  Owner                    = {forestgeist},
  Pmid                     = {10335552},
  Timestamp                = {2014.03.16}
}

@Article{kaplan88,
  Title                    = {Coalescent process in models with selection},
  Author                   = {N.L. Kaplan and T. Darden and R.R. Hudson},
  Journal                  = {Genetics},
  Year                     = {1988},
  Pages                    = {819-829},
  Volume                   = {120}
}

@Article{kashi06,
  Title                    = {Simple sequence repeats as advantageous mutators in evolution},
  Author                   = {Y. Kashi and D.G. King},
  Journal                  = {Trends in Genetics},
  Year                     = {2006},
  Pages                    = {253-259},
  Volume                   = {22}
}

@Article{kashi97,
  Title                    = {Simple sequence repeats as a source of quantitative genetic variation},
  Author                   = {Y. Kashi and D. King and M. Soller},
  Journal                  = {Trends in Genetics},
  Year                     = {1997},
  Pages                    = {74-78},
  Volume                   = {13}
}

@Article{kelkar08,
  Title                    = {The genome-wide determinants of human and chimpanzee microsatellite evolution},
  Author                   = {Y.D. Kelkar and S. Tyekucheva and F. Chiaromonte and K.D. Makova},
  Journal                  = {Genome Research},
  Year                     = {2008},
  Pages                    = {30-38},
  Volume                   = {18}
}

@Article{Kelkar2011,
  Title                    = {A matter of life or death: how microsatellites emerge in and vanish from the human genome.},
  Author                   = {Yogeshwar D Kelkar and Kristin A Eckert and Francesca Chiaromonte and Kateryna D Makova},
  Journal                  = {Genome Res},
  Year                     = {2011},

  Month                    = {Dec},
  Number                   = {12},
  Pages                    = {2038--2048},
  Volume                   = {21},

  Abstract                 = {Microsatellites--tandem repeats of short DNA motifs--are abundant in the human genome and have high mutation rates. While microsatellite instability is implicated in numerous genetic diseases, the molecular processes involved in their emergence and disappearance are still not well understood. Microsatellites are hypothesized to follow a life cycle, wherein they are born and expand into adulthood, until their degradation and death. Here we identified microsatellite births/deaths in human, chimpanzee, and orangutan genomes, using macaque and marmoset as outgroups. We inferred mutations causing births/deaths based on parsimony, and investigated local genomic environments affecting them. We also studied birth/death patterns within transposable elements (Alus and L1s), coding regions, and disease-associated loci. We observed that substitutions were the predominant cause for births of short microsatellites, while insertions and deletions were important for births of longer microsatellites. Substitutions were the cause for deaths of microsatellites of virtually all lengths. AT-rich L1 sequences exhibited elevated frequency of births/deaths over their entire length, while GC-rich Alus only in their 3' poly(A) tails and middle A-stretches, with differences depending on transposable element integration timing. Births/deaths were strongly selected against in coding regions. Births/deaths occurred in genomic regions with high substitution rates, protomicrosatellite content, and L1 density, but low GC content and Alu density. The majority of the 17 disease-associated microsatellites examined are evolutionarily ancient (were acquired by the common ancestor of simians). Our genome-wide investigation of microsatellite life cycle has fundamental applications for predicting the susceptibility of birth/death of microsatellites, including many disease-causing loci.},
  Doi                      = {10.1101/gr.122937.111},
  Institution              = {Department of Biology, Penn State University, University Park, Pennsylvania 16802, USA.},
  Keywords                 = {Alu Elements, genetics; Animals; Evolution, Molecular; Genome, Human, physiology; Humans; Microsatellite Repeats, genetics; Primates, genetics},
  Language                 = {eng},
  Medline-pst              = {ppublish},
  Owner                    = {forestghost},
  Pii                      = {gr.122937.111},
  Pmid                     = {21994250},
  Timestamp                = {2013.07.11},
  Url                      = {http://dx.doi.org/10.1101/gr.122937.111}
}

@Article{kim04,
  Title                    = {Linkage disequilibrium as a signature of selective sweeps},
  Author                   = {Y. Kim and R. Nielsen},
  Journal                  = {Genetics},
  Year                     = {2004},
  Pages                    = {1513-1524},
  Volume                   = {167}
}

@Article{kim02,
  Title                    = {Detecting a local signature of genetic hitchhiking along a recombining chromosome},
  Author                   = {Y. Kim and W. Stephan},
  Journal                  = {Genetics},
  Year                     = {2002},
  Pages                    = {765-777},
  Volume                   = {160}
}

@Article{kimmel98,
  Title                    = {Signatures of population expansion in microsatellite repeat data},
  Author                   = {M. Kimmel and R. Chakraborty and J. P. King and M. Bamshad and W. S. Watkins and L. B. Jorde},
  Journal                  = {Genetics},
  Year                     = {1998},
  Pages                    = {1921-1930},
  Volume                   = {148}
}

@Article{kimura69,
  Title                    = {The number of heterozygous nucleotide sites maintained in a finite population due to the steady flux of mutations},
  Author                   = {M. Kimura},
  Journal                  = {Genetics},
  Year                     = {1969},
  Pages                    = {893-903},
  Volume                   = {61}
}

@Article{kimura64b,
  Title                    = {Diffusion models in population genetics},
  Author                   = {M. Kimura},
  Journal                  = {Journal of Applied Probability},
  Year                     = {1964},
  Pages                    = {177-232},
  Volume                   = {1}
}

@Article{kimura62,
  Title                    = {On probability of fixation of mutant genes in a population},
  Author                   = {M. Kimura},
  Journal                  = {Genetics},
  Year                     = {1962},
  Pages                    = {713},
  Volume                   = {47}
}

@Article{kimura55,
  Title                    = {Solution of a process of random genetic drift with a continuous model},
  Author                   = {M. Kimura},
  Journal                  = {Proceedings of the National Academy of Sciences, USA},
  Year                     = {1955},
  Pages                    = {144-150},
  Volume                   = {41}
}

@Article{kimura64,
  Title                    = {The number of alleles that can be maintained in a finite population},
  Author                   = {M. Kimura and J. F. Crow},
  Journal                  = {Genetics},
  Year                     = {1964},
  Pages                    = {725-738},
  Volume                   = {49}
}

@Article{kimura78,
  Title                    = {Stepwise mutation model and distribution of allelic frequencies in a finite population},
  Author                   = {M. Kimura and T. Ohta},
  Journal                  = {Proceedings of the National Academy of Sciences USA},
  Year                     = {1978},
  Pages                    = {2868-2872},
  Volume                   = {75}
}

@Article{kimura75,
  Title                    = {Distribution of allelic frequencies in a finite population under stepwise production of neutral alleles},
  Author                   = {M. Kimura and T. Ohta},
  Journal                  = {Proceedings of the National Academy of Sciences USA},
  Year                     = {1975},
  Pages                    = {2761-2764},
  Volume                   = {72}
}

@Article{kimura73,
  Title                    = {The age of a neutral mutant persisting in a finite population},
  Author                   = {M. Kimura and T. Ohta},
  Journal                  = {Genetics},
  Year                     = {1973},
  Pages                    = {199-212},
  Volume                   = {75}
}

@Article{king94,
  Title                    = {Triplet repeat DNA as a highly mutable regulatory mechanism},
  Author                   = {D.G. King},
  Journal                  = {Science},
  Year                     = {1994},
  Pages                    = {595-596},
  Volume                   = {263}
}

@Article{king97,
  Title                    = {Evolutionary tuning knobs},
  Author                   = {D.G. King and M. Soller and Y. Kashi},
  Journal                  = {Endeavour},
  Year                     = {1997},
  Pages                    = {36-40},
  Volume                   = {21}
}

@Article{King2012,
  Title                    = {Indirect selection of implicit mutation protocols.},
  Author                   = {David G King},
  Journal                  = {Ann N Y Acad Sci},
  Year                     = {2012},

  Month                    = {Sep},
  Pages                    = {45--52},
  Volume                   = {1267},

  Abstract                 = {A hypothesis that mutability evolves to facilitate evolutionary adaptation is dismissed by many biologists. Their skepticism is based on a theoretical expectation that natural selection must minimize mutation rates. That view, in turn, is historically grounded in an intuitive presumption that "the vast majority of mutations are harmful." But such skepticism is surely misplaced. Several highly mutagenic genomic patterns, including simple sequence repeats, and transposable elements, are integrated into an unexpectedly large proportion of functional genetic loci. Because alleles arising within such patterns can retain an intrinsic propensity toward a particular style of mutation, natural selection that favors any such allele can indirectly favor the site's mutability as well. By exploiting patterns that have produced beneficial alleles in the past, indirect selection can encourage mutation within constraints that reduce the probability of deleterious effect, thereby shaping implicit "mutation protocols" that effectively promote evolvability.},
  Doi                      = {10.1111/j.1749-6632.2012.06615.x},
  Institution              = {Department of Anatomy, Southern Illinois University Carbondale, Carbondale, Illinois, USA. dgking@siu.edu},
  Keywords                 = {Adaptation, Biological, genetics; Humans; Microsatellite Repeats; Models, Genetic; Mutagenesis; Mutation; Selection, Genetic},
  Language                 = {eng},
  Medline-pst              = {ppublish},
  Owner                    = {naiad},
  Pmid                     = {22954216},
  Timestamp                = {2013.01.12},
  Url                      = {http://dx.doi.org/10.1111/j.1749-6632.2012.06615.x}
}

@Article{king99,
  Title                    = {Modeling selection for adjustable genes based on simple sequence repeats},
  Author                   = {D. G. King},
  Journal                  = {Annals of the New York Academy of Sciences},
  Year                     = {1999},
  Pages                    = {396-399},
  Volume                   = {870}
}

@Article{king09,
  Title                    = {Heretical DNA Sequences?},
  Author                   = {D. G. King and Y. Kashi},
  Journal                  = {Science},
  Year                     = {2009},
  Pages                    = {229-230},
  Volume                   = {326}
}

@Article{kingman77,
  Title                    = {On the properties of bilinear models for the balance between genetic mutation and selection},
  Author                   = {J. F. C. Kingman},
  Journal                  = {Mathematical Proceedings of the Cambridge Philosophical Society},
  Year                     = {1977},
  Pages                    = {443-453},
  Volume                   = {81}
}

@Article{Kita1991,
  Title                    = {Virulence of transparent and opaque colony types of Neisseria gonorrhoeae for the genital tract of mice.},
  Author                   = {E. Kita and N. Katsui and M. Emoto and M. Sawaki and D. Oku and F. Nishikawa and A. Hamuro and S. Kashiba},
  Journal                  = {J Med Microbiol},
  Year                     = {1991},

  Month                    = {Jun},
  Number                   = {6},
  Pages                    = {355--362},
  Volume                   = {34},

  Abstract                 = {The virulence of transparent (Tr) and opaque (Op) colony types of Neisseria gonorrhoeae in the genital tract of female mice was evaluated at two stages of oestrous. Isogenic pairs of Tr and Op variants were isolated from N. gonorrhoeae strain 57-120. Both variants exhibited a T2 morphology, but only the Op variant possessed protein II (P.II) in outer-membrane fractions. When administered by intravaginal inoculation Op gonococci were highly infective only for mice in late pro-oestrous, whereas Tr gonococci were virulent for mice at both late pro-oestrous and dioestrous. Gonococci recovered from the uterus were of both Tr and Op phenotypes in equal proportions when mice were infected at dioestrous with Tr cells. In contrast, greater than 90\% of recovered colonies were of Op phenotype when mice were infected at late pro-oestrous with either Op or Tr cells. These results indicate that the virulence of gonococci for the genital tract of female mice differs from that for the chicken embryo. Furthermore, gonococcal survival in the female genital tract might be attributable to phase variation from Tr to Op phenotypes.},
  Institution              = {Department of Bacteriology, Nara Medical University, Japan.},
  Keywords                 = {Animals; Annexin A4; Calcium-Binding Proteins, physiology; Cytoskeletal Proteins, physiology; Estrus; Female; Fluorescent Antibody Technique; Genitalia, Female, microbiology; Leukorrhea, microbiology; Mice; Microscopy, Electron, Scanning; Neisseria gonorrhoeae, pathogenicity; Uterus, pathology; Vagina, pathology},
  Language                 = {eng},
  Medline-pst              = {ppublish},
  Owner                    = {forestghost},
  Pmid                     = {1829113},
  Timestamp                = {2013.01.10}
}

@Article{Knowles2007,
  Title                    = {Role of FGFR3 in urothelial cell carcinoma: biomarker and potential therapeutic target.},
  Author                   = {Margaret A Knowles},
  Journal                  = {World J Urol},
  Year                     = {2007},

  Month                    = {Dec},
  Number                   = {6},
  Pages                    = {581--593},
  Volume                   = {25},

  Abstract                 = {Although non-invasive bladder tumours (pTa) are the most common group of bladder tumours at presentation, there has until recently been relatively little information on their molecular biology. Thus it was of great interest when mutations in the FGF receptor 3 (FGFR3) were identified in bladder tumours and it became apparent that these were most common in tumours of low grade and stage. Since the initial description of activating mutations of FGFR3, there have been numerous studies confirming the frequency and spectrum of these mutations in bladder cancers of all grades and stages. Mutation screening techniques have evolved and improved. FGFR3 mutation has been assessed as a predictive biomarker in tumour tissues and as a diagnostic biomarker in urine. Efforts have been made to understand the function of FGFR3 in urothelial and other cells. Although our understanding of FGFR3 function is incomplete, it is already apparent that this may represent an important therapeutic target not only in non-invasive bladder cancer but also in a significant number of invasive tumours. This review summarises the current state of knowledge of this interesting receptor in urothelial carcinoma (UC).},
  Doi                      = {10.1007/s00345-007-0213-4},
  Institution              = {Cancer Research UK Clinical Centre, Section of Oncology, Leeds Institute of Molecular Medicine, St James's University Hospital, Beckett Street, Leeds, LS9 7TF, UK. m.a.knowles@leeds.ac.uk},
  Keywords                 = {Antineoplastic Agents, pharmacology; Cell Transformation, Neoplastic, genetics; DNA Mutational Analysis, methods; Humans; Mutation; Neoplasm Staging; Prognosis; Receptor, Fibroblast Growth Factor, Type 3, drug effects/genetics/metabolism; Risk Factors; Tumor Markers, Biological, analysis; Urinary Bladder Neoplasms, diagnosis/genetics/metabolism},
  Language                 = {eng},
  Medline-pst              = {ppublish},
  Owner                    = {naiad},
  Pmid                     = {17912529},
  Timestamp                = {2013.01.20},
  Url                      = {http://dx.doi.org/10.1007/s00345-007-0213-4}
}

@Article{Kofler2007,
  Title                    = {SciRoKo: a new tool for whole genome microsatellite search and investigation.},
  Author                   = {Kofler, Robert and Schlötterer, Christian and Lelley, Tamas},
  Journal                  = {Bioinformatics},
  Year                     = {2007},

  Month                    = {Jul},
  Number                   = {13},
  Pages                    = {1683--1685},
  Volume                   = {23},

  Abstract                 = {SciRoKo is a user-friendly software tool for the identification of microsatellites in genomic sequences. The combination of an extremely fast search algorithm with a built-in summary statistic tool makes SciRoKo an excellent tool for full genome analysis. Compared to other already existing tools, SciRoKo also allows the analysis of compound microsatellites.free for use: www.kofler.or.at/Bioinformatics.Supplementary data are available at Bioinformatics online.},
  Doi                      = {10.1093/bioinformatics/btm157},
  Institution              = {University of Natural Resources and Applied Life Sciences, Department for Agrobiotechnology IFA-Tulln, Institute of Biotechnology in Plant Production, 3430 Tulln, Austria. robert.kofler@boku.ac.at},
  Keywords                 = {Algorithms; Artificial Intelligence; Base Sequence; Chromosome Mapping, methods; Microsatellite Repeats, genetics; Molecular Sequence Data; Pattern Recognition, Automated, methods; Sequence Analysis, DNA, methods; Software},
  Language                 = {eng},
  Medline-pst              = {ppublish},
  Owner                    = {ryan},
  Pii                      = {btm157},
  Pmid                     = {17463017},
  Timestamp                = {2013.07.10},
  Url                      = {http://dx.doi.org/10.1093/bioinformatics/btm157}
}

@Article{kong02,
  Title                    = {A high-resolution recombination map of the human genome},
  Author                   = {A. Kong and D. F. Gudbjartsson and J. Sainz and G. M. Jonsdottir and S. A. Gudjonsson},
  Journal                  = {Nature Genetics},
  Year                     = {2002},
  Pages                    = {241-247},
  Volume                   = {31}
}

@Article{kong10,
  Title                    = {Fine-scale recombination rate differences between sexes, populations and individuals},
  Author                   = {A. Kong and G. Thorleifsson and D. F. Gudbjartsson and G. Masson and A. Sigurdsson and A. Jonasdottir and G. B. Walters and A. Jonasdottir and A. Gylfason and K. T. Kristinsson et al.},
  Journal                  = {Nature},
  Year                     = {2010},
  Pages                    = {1099-1103},
  Volume                   = {467}
}

@Article{korbel07,
  Title                    = {Paired-end mapping reveals extensive structural variation in the human genome},
  Author                   = {J. O. Korbel and A. E. Urban and J. P. Affourtit and B. Godwin and F. Grubert and J. F. Simons and P. M. Kim and D. Palejev and N. J. Carriero and L. Du and B. E. Taillon and Z. Chen and A. Tanzer and A. C. Saunders and J. Chi and F. Yang and N. P. Carter and M. E. Hurles and S. M. Weissman and T. T. Harkins and M. B. Gerstein and M. Egholm and M. Snyder},
  Journal                  = {Science},
  Year                     = {2007},
  Pages                    = {420-426},
  Volume                   = {318}
}

@Article{Kozlowski2010,
  Title                    = {Trinucleotide repeats in human genome and exome.},
  Author                   = {Piotr Kozlowski and Mateusz de Mezer and Wlodzimierz J Krzyzosiak},
  Journal                  = {Nucleic Acids Res},
  Year                     = {2010},

  Month                    = {Jul},
  Number                   = {12},
  Pages                    = {4027--4039},
  Volume                   = {38},

  Abstract                 = {Trinucleotide repeats (TNRs) are of interest in genetics because they are used as markers for tracing genotype-phenotype relations and because they are directly involved in numerous human genetic diseases. In this study, we searched the human genome reference sequence and annotated exons (exome) for the presence of uninterrupted triplet repeat tracts composed of six or more repeated units. A list of 32 448 TNRs and 878 TNR-containing genes was generated and is provided herein. We found that some triplet repeats, specifically CNG, are overrepresented, while CTT, ATC, AAC and AAT are underrepresented in exons. This observation suggests that the occurrence of TNRs in exons is not random, but undergoes positive or negative selective pressure. Additionally, TNR types strongly determine their localization in mRNA sections (ORF, UTRs). Most genes containing exon-overrepresented TNRs are associated with gene ontology-defined functions. Surprisingly, many groups of genes that contain TNR types coding for different homo-amino acid tracts associate with the same transcription-related GO categories. We propose that TNRs have potential to be functional genetic elements and that their variation may be involved in the regulation of many common phenotypes; as such, TNR polymorphisms should be considered a priority in association studies.},
  Doi                      = {10.1093/nar/gkq127},
  Institution              = {Institute of Bioorganic Chemistry, Polish Academy of Sciences, Noskowskiego 12/14, 61-704 Poznan, Poland. kozlowp@yahoo.com},
  Keywords                 = {Exons; Genome, Human; Glutamine, analysis; Humans; Open Reading Frames; RNA, Messenger, chemistry; Transcription, Genetic; Trinucleotide Repeats},
  Language                 = {eng},
  Medline-pst              = {ppublish},
  Owner                    = {forestghost},
  Pii                      = {gkq127},
  Pmid                     = {20215431},
  Timestamp                = {2013.02.04},
  Url                      = {http://dx.doi.org/10.1093/nar/gkq127}
}

@Article{kremer91,
  Title                    = {Mapping of DNA instability at the fragile X to a trinucleotide repeat sequence p(CCG)n},
  Author                   = {E. J. Kremer and M. Pritchard and M. Lynch and S. Yu and K. Holman and E. Baker and S.T. Warren and D. Schlessinger and G. R. Sutherland and R. I. Richards},
  Journal                  = {Science},
  Year                     = {1991},
  Pages                    = {1711-1714},
  Volume                   = {252}
}

@Article{kruglyak98,
  Title                    = {Equilibrium distributions of microsatellite repeat length resulting from a balance between slippage events and point mutations},
  Author                   = {S. Kruglyak and R. T. Durrett and M. D. Schug and C. F. Aquadro},
  Journal                  = {Proceedings of the National Academy of Sciences USA},
  Year                     = {1998},
  Pages                    = {10774-10778},
  Volume                   = {95}
}

@Article{kunzler95,
  Title                    = {Pathological, physiological, and evolutionary aspects of short unstable DNA repeats in the human genome},
  Author                   = {P. Kunzler and K. Matsuo and W. Schaffner},
  Journal                  = {Biological Chemistry Hoppe-Seyler},
  Year                     = {1995},
  Pages                    = {201-211},
  Volume                   = {376}
}

@Article{Lamason2005,
  Title                    = {SLC24A5, a putative cation exchanger, affects pigmentation in zebrafish and humans.},
  Author                   = {Rebecca L Lamason and Manzoor-Ali P K Mohideen and Jason R Mest and Andrew C Wong and Heather L Norton and Michele C Aros and Michael J Jurynec and Xianyun Mao and Vanessa R Humphreville and Jasper E Humbert and Soniya Sinha and Jessica L Moore and Pudur Jagadeeswaran and Wei Zhao and Gang Ning and Izabela Makalowska and Paul M McKeigue and David O'donnell and Rick Kittles and Esteban J Parra and Nancy J Mangini and David J Grunwald and Mark D Shriver and Victor A Canfield and Keith C Cheng},
  Journal                  = {Science},
  Year                     = {2005},

  Month                    = {Dec},
  Number                   = {5755},
  Pages                    = {1782--1786},
  Volume                   = {310},

  Abstract                 = {Lighter variations of pigmentation in humans are associated with diminished number, size, and density of melanosomes, the pigmented organelles of melanocytes. Here we show that zebrafish golden mutants share these melanosomal changes and that golden encodes a putative cation exchanger slc24a5 (nckx5) that localizes to an intracellular membrane, likely the melanosome or its precursor. The human ortholog is highly similar in sequence and functional in zebrafish. The evolutionarily conserved ancestral allele of a human coding polymorphism predominates in African and East Asian populations. In contrast, the variant allele is nearly fixed in European populations, is associated with a substantial reduction in regional heterozygosity, and correlates with lighter skin pigmentation in admixed populations, suggesting a key role for the SLC24A5 gene in human pigmentation.},
  Doi                      = {10.1126/science.1116238},
  Institution              = {Jake Gittlen Cancer Research Foundation, Department of Pathology, The Pennsylvania State University College of Medicine, Hershey, PA 17033, USA.},
  Keywords                 = {African Americans, genetics; African Continental Ancestry Group, genetics; Alanine, genetics; Alleles; Amino Acid Sequence; Animals; Antiporters, chemistry/genetics/physiology; Asian Continental Ancestry Group, genetics; Biological Evolution; Calcium, metabolism; European Continental Ancestry Group, genetics; Gene Frequency; Genes; Genetic Variation; Haplotypes; Heterozygote; Humans; Ion Transport; Melanins, analysis; Melanosomes, chemistry/ultrastructure; Mice; Molecular Sequence Data; Multifactorial Inheritance; Mutation; Pigment Epithelium of Eye, chemistry/ultrastructure; Polymorphism, Single Nucleotide; Selection, Genetic; Skin Pigmentation, genetics; Threonine, genetics; Zebrafish Proteins, chemistry/genetics/physiology; Zebrafish, embryology/genetics/metabolism},
  Language                 = {eng},
  Medline-pst              = {ppublish},
  Owner                    = {naiad},
  Pii                      = {310/5755/1782},
  Pmid                     = {16357253},
  Timestamp                = {2013.01.13},
  Url                      = {http://dx.doi.org/10.1126/science.1116238}
}

@Article{lau07,
  Title                    = {NMDA receptor trafficking in synaptic plasticity and neuropsychiatric disorders},
  Author                   = {C. G. Lau and R. S. Zukin},
  Journal                  = {Nature Reviews Neuroscience},
  Year                     = {2007},
  Pages                    = {413-426},
  Volume                   = {8}
}

@Article{Lau2007,
  Title                    = {NMDA receptor trafficking in synaptic plasticity and neuropsychiatric disorders.},
  Author                   = {C. Geoffrey Lau and R. Suzanne Zukin},
  Journal                  = {Nat Rev Neurosci},
  Year                     = {2007},

  Month                    = {Jun},
  Number                   = {6},
  Pages                    = {413--426},
  Volume                   = {8},

  Abstract                 = {The number and subunit composition of synaptic N-methyl-D-aspartate receptors (NMDARs) are not static, but change in a cell- and synapse-specific manner during development and in response to neuronal activity and sensory experience. Neuronal activity drives not only NMDAR synaptic targeting and incorporation, but also receptor retrieval, differential sorting into the endosomal-lysosomal pathway and lateral diffusion between synaptic and extrasynaptic sites. An emerging concept is that activity-dependent, bidirectional regulation of NMDAR trafficking provides a dynamic and potentially powerful mechanism for the regulation of synaptic efficacy and remodelling, which, if dysregulated, can contribute to neuropsychiatric disorders such as cocaine addiction, Alzheimer's disease and schizophrenia.},
  Doi                      = {10.1038/nrn2153},
  Institution              = {Rose F. Kennedy Center for Research in Mental Retardation and Developmental Disabilities, Albert Einstein College of Medicine, Bronx, New York 10461, USA.},
  Keywords                 = {Animals; Brain, metabolism; Endocytosis, physiology; Humans; Mental Disorders, metabolism/physiopathology; Neuronal Plasticity, physiology; Protein Transport, physiology; Receptors, N-Methyl-D-Aspartate, metabolism; Signal Transduction, physiology; Synapses, metabolism; Synaptic Transmission, physiology},
  Language                 = {eng},
  Medline-pst              = {ppublish},
  Owner                    = {naiad},
  Pii                      = {nrn2153},
  Pmid                     = {17514195},
  Timestamp                = {2013.01.20},
  Url                      = {http://dx.doi.org/10.1038/nrn2153}
}

@Article{lavery02,
  Title                    = {Association studies between the HSD11B2 gene (encoding human 11beta-hydroxysteroid dehydrogenase type 2), type 1 diabestes mellitus and diabetic nephropathy},
  Author                   = {G. G. Lavery and C. L. McTernan and S. C. Bain and T. A. Chowdhury and M. Hewison and P. M. Stewart},
  Journal                  = {European Journal of Endocrinology},
  Year                     = {2002},
  Pages                    = {553-558},
  Volume                   = {146}
}

@Article{legendre07,
  Title                    = {Sequence-based estimation of minisatellite and microsatellite repeat variability},
  Author                   = {M. Legendre and N. Pochet and T. Pak and K.J. Verstrepen},
  Journal                  = {Genome Research},
  Year                     = {2007},
  Pages                    = {1787-1796},
  Volume                   = {17}
}

@Article{Lemoine1992a,
  Title                    = {The epidermal growth factor receptor in human pancreatic cancer.},
  Author                   = {N. R. Lemoine and C. M. Hughes and C. M. Barton and R. Poulsom and R. E. Jeffery and G. Klöppel and P. A. Hall and W. J. Gullick},
  Journal                  = {J Pathol},
  Year                     = {1992},

  Month                    = {Jan},
  Number                   = {1},
  Pages                    = {7--12},
  Volume                   = {166},

  Abstract                 = {The epidermal growth factor receptor (EGFR) and its ligands are thought to be important in the control of proliferation of many epithelial systems, including the exocrine pancreas. Abnormalities in expression of two of the known ligands of the EGFR, transforming growth factor alpha and epidermal growth factor, occur frequently in ductal adenocarcinoma of the human pancreas. We have examined an archival series of cases of pancreatic pathology for expression of the EGFR using the anti-EGFR antiserum 12E and found that there is almost ubiquitous overexpression of EGFR in pancreatic cancer and in chronic pancreatitis. Southern blot analysis showed no evidence of amplification or rearrangement of the EGFR gene. We conclude that an autocrine loop involving the EGFR system may be involved in the genesis of both neoplasia and reactive hyperplasia of pancreatic ductal epithelium.},
  Doi                      = {10.1002/path.1711660103},
  Institution              = {Molecular Pathology Laboratory, Hammersmith Hospital, London, U.K.},
  Keywords                 = {Adenocarcinoma, chemistry; Chronic Disease; Humans; Neoplasm Proteins, analysis; Pancreas, chemistry; Pancreatic Neoplasms, chemistry; Pancreatitis, metabolism; Receptor, Epidermal Growth Factor, analysis; Retrospective Studies},
  Language                 = {eng},
  Medline-pst              = {ppublish},
  Owner                    = {forestghost},
  Pmid                     = {1538276},
  Timestamp                = {2013.01.18},
  Url                      = {http://dx.doi.org/10.1002/path.1711660103}
}

@Article{leopoldino03,
  Title                    = {The mutational spectrum of human autosomal tetranucleotide microsatellites},
  Author                   = {A. M. Leopoldino and S. D. Pena},
  Journal                  = {Human Mutation},
  Year                     = {2003},
  Pages                    = {71-79},
  Volume                   = {21}
}

@Article{Levinson1987,
  Title                    = {High frequencies of short frameshifts in poly-CA/TG tandem repeats borne by bacteriophage M13 in Escherichia coli K-12.},
  Author                   = {G. Levinson and G. A. Gutman},
  Journal                  = {Nucleic Acids Res},
  Year                     = {1987},

  Month                    = {Jul},
  Number                   = {13},
  Pages                    = {5323--5338},
  Volume                   = {15},

  Abstract                 = {Slipped-strand mispairing (SSM) may play an major role in repetitive DNA sequence evolution by generating large numbers of short frameshift mutations within simple tandem repeats. Here we examine the frequency and size spectrum of frameshifts generated within poly-CA/TG sequences inserted into bacteriophage M13 in Escherichia coli hosts. The frequency of detectable frameshifts within a 40 bp tract of poly-CA/TG is greater than one percent and increases more than linearly with length, being lower by a factor of four in a 22 bp target sequence. The frequency increases more than 13-fold in mutL and mutS host cells, suggesting that a high proportion of frameshift events are normally repaired by methyl-directed mismatch repair. Of the 87 sequenced frameshifts in this study, 96\% result from deletion or insertion of only or two 2 bp repeat units. The most frequent events are 2 bp deletions, 2 bp insertions, and 4 bp deletions, the relative frequencies of these events being about 18:6:1.},
  Keywords                 = {Base Composition; Base Sequence; Biological Evolution; Chromosome Deletion; Coliphages, genetics; DNA Repair; Escherichia coli, genetics; Mutation; Polynucleotides, genetics; Repetitive Sequences, Nucleic Acid},
  Language                 = {eng},
  Medline-pst              = {ppublish},
  Owner                    = {forestghost},
  Pmid                     = {3299269},
  Timestamp                = {2013.01.10}
}

@Article{levy07,
  Title                    = {The diploid genome sequence of an individual human},
  Author                   = {S. Levy and G. Sutton and P.C. Ng and A.L. Halpern and B.P. Walenz and N. Axelrod and J. Huang and E.F. Kirkness and G. Denisov and Y. Lin and J.R. MacDonald and A.W. Pang and M. Shago and T.B. Stockwell and A. Tsiamouri and V. Bafna and V. Bansal and S.A. Kravitz and D.A. Busam and K.Y. Beeson and T.C. McIntosh and K.A. Remington and J.F. Abril and J. Gill and J. Borman and Y.H. rogers and M.E. Frazier and S.W. Scherer and R.L. Strausber and J.C. Venter},
  Journal                  = {PLoS Biology},
  Year                     = {2007},
  Pages                    = {e254},
  Volume                   = {5}
}

@Article{Lewontin1973,
  Title                    = {Distribution of gene frequency as a test of the theory of the selective neutrality of polymorphisms.},
  Author                   = {R. C. Lewontin and J. Krakauer},
  Journal                  = {Genetics},
  Year                     = {1973},

  Month                    = {May},
  Number                   = {1},
  Pages                    = {175--195},
  Volume                   = {74},

  Abstract                 = {The variation in gene frequency among populations or between generations within a population is a result of breeding structure and selection. But breeding structure should affect all loci and alleles in the same way. If there is significant heterogeneity between loci in their apparent inbreeding coefficients F=s(p) (2)/p(1-p), this heterogeneity may be taken as evidence for selection. We have given the statistical properties of F and shown how tests of heterogeneity can be made. Using data from human populations we have shown highly significant heterogeneity in F values for human polymorphic genes over the world, thus demonstrating that a significant fraction of human polymorphisms owe their current gene frequencies to the action of natural selection. We have also applied the method to temporal variation within a population for data on Dacus oleae and have found no significant evidence of selection.},
  Keywords                 = {Gene Frequency; Humans; Models, Biological; Polymorphism, Genetic; Selection, Genetic; Time Factors},
  Language                 = {eng},
  Medline-pst              = {ppublish},
  Owner                    = {naiad},
  Pmid                     = {4711903},
  Timestamp                = {2013.01.13}
}

@Article{li11,
  Title                    = {A new test for detecting recent positive selection that is free from the confounding impacts of demography},
  Author                   = {H. Li},
  Journal                  = {Molecular Biology and Evolution},
  Year                     = {2011},
  Pages                    = {365-375},
  Volume                   = {28}
}

@Article{Li2011a,
  Title                    = {A new test for detecting recent positive selection that is free from the confounding impacts of demography.},
  Author                   = {Haipeng Li},
  Journal                  = {Mol Biol Evol},
  Year                     = {2011},

  Month                    = {Jan},
  Number                   = {1},
  Pages                    = {365--375},
  Volume                   = {28},

  Abstract                 = {It has been a long-standing interest in evolutionary biology to search for the traces of recent positive Darwinian selection in organisms. However, such efforts have been severely hindered by the confounding signatures of demography. As a consequence, neutrality tests often lead to false inference of positive selection because they detect the deviation from the standard neutral model. Here, using the maximum frequency of derived mutations (MFDM) to examine the unbalanceness of the tree of a locus, I propose a statistical test that is analytically free from the confounding effects of varying population size and has a high statistical power (up to 90.5\%) to detect recent positive selection. When compared with five well-known neutrality tests for detecting selection (i.e., Tajima's D test, Fu and Li's D test, Fay and Wu's H test, the E test, and the joint DH test), the MFDM test is indeed the only one free from the confounding impacts of bottlenecks and size expansions. Simulations based on wide-range parameters demonstrated that the MFDM test is robust to background selection, population subdivision, and admixture (including hidden population structure). Moreover, when two high-frequency mutations are introduced, the MFDM test is robust to the misinference of derived and ancestral variants of segregating sites due to multiple hits. Finally, the sensitivity of the MFDM test in detecting balancing selection is also discussed. In summary, it is demonstrated that summary statistics based on tree topology can be used to detect selection, and this work provides a reliable method that can distinguish selection from demography even when DNA polymorphism data from only one locus is available.},
  Doi                      = {10.1093/molbev/msq211},
  Institution              = {Laboratory of Evolutionary Genomics, Department of Computational Genomics, CAS-MPG Partner Institute for Computational Biology, Shanghai Institutes for Biological Sciences, Chinese Academy of Sciences, Shanghai, China. lihaipeng@picb.ac.cn},
  Keywords                 = {Computer Simulation; Demography; Genetics, Population; Haplotypes; Models, Genetic; Mutation; Phylogeny; Polymorphism, Genetic; Selection, Genetic},
  Language                 = {eng},
  Medline-pst              = {ppublish},
  Owner                    = {naiad},
  Pii                      = {msq211},
  Pmid                     = {20709734},
  Timestamp                = {2013.01.21},
  Url                      = {http://dx.doi.org/10.1093/molbev/msq211}
}

@Article{Li2011,
  Title                    = {Inference of human population history from individual whole-genome sequences.},
  Author                   = {Heng Li and Richard Durbin},
  Journal                  = {Nature},
  Year                     = {2011},

  Month                    = {Jul},
  Number                   = {7357},
  Pages                    = {493--496},
  Volume                   = {475},

  Abstract                 = {The history of human population size is important for understanding human evolution. Various studies have found evidence for a founder event (bottleneck) in East Asian and European populations, associated with the human dispersal out-of-Africa event around 60 thousand years (kyr) ago. However, these studies have had to assume simplified demographic models with few parameters, and they do not provide a precise date for the start and stop times of the bottleneck. Here, with fewer assumptions on population size changes, we present a more detailed history of human population sizes between approximately ten thousand and a million years ago, using the pairwise sequentially Markovian coalescent model applied to the complete diploid genome sequences of a Chinese male (YH), a Korean male (SJK), three European individuals (J. C. Venter, NA12891 and NA12878 (ref. 9)) and two Yoruba males (NA18507 (ref. 10) and NA19239). We infer that European and Chinese populations had very similar population-size histories before 10-20 kyr ago. Both populations experienced a severe bottleneck 10-60 kyr ago, whereas African populations experienced a milder bottleneck from which they recovered earlier. All three populations have an elevated effective population size between 60 and 250 kyr ago, possibly due to population substructure. We also infer that the differentiation of genetically modern humans may have started as early as 100-120 kyr ago, but considerable genetic exchanges may still have occurred until 20-40 kyr ago.},
  Doi                      = {10.1038/nature10231},
  Institution              = {The Wellcome Trust Sanger Institute, Hinxton, Cambridge CB10 1SA, UK.},
  Keywords                 = {Computer Simulation; Female; Genetics, Population; Genomics; Humans; Male; Models, Genetic; Population Density; Population Dynamics; Sequence Analysis, DNA},
  Language                 = {eng},
  Medline-pst              = {epublish},
  Owner                    = {naiad},
  Pii                      = {nature10231},
  Pmid                     = {21753753},
  Timestamp                = {2013.01.19},
  Url                      = {http://dx.doi.org/10.1038/nature10231}
}

@Article{Li2012,
  Title                    = {Joint analysis of demography and selection in population genetics: where do we stand and where could we go?},
  Author                   = {Junrui Li and Haipeng Li and Mattias Jakobsson and Sen Li and Per Sjödin and Martin Lascoux},
  Journal                  = {Mol Ecol},
  Year                     = {2012},

  Month                    = {Jan},
  Number                   = {1},
  Pages                    = {28--44},
  Volume                   = {21},

  Abstract                 = {Teasing apart the effects of selection and demography on genetic polymorphism remains one of the major challenges in the analysis of population genomic data. The traditional approach has been to assume that demography would leave a genome-wide signature, whereas the effect of selection would be local. In the light of recent genomic surveys of sequence polymorphism, several authors have argued that this approach is questionable based on the evidence of the pervasive role of positive selection and that new approaches are needed. In the first part of this review, we give a few empirical and theoretical examples illustrating the difficulty in teasing apart the effects of selection and demography on genomic polymorphism patterns. In the second part, we review recent efforts to detect recent positive selection. Most available methods still rely on an a priori classification of sites in the genome but there are many promising new approaches. These new methods make use of the latest developments in statistics, explore aspects of the data that had been neglected hitherto or take advantage of the emerging population genomic data. A current and promising approach is based on first estimating demographic and genetic parameters, using, e.g., a likelihood or approximate Bayesian computation framework, focusing on extreme outlier regions, and then using an independent method to confirm these. Finally, especially for species where evidence of natural selection has been limited, more experimental and versatile approaches that contrast populations under varied environmental constraints might be more successful compared with species-wide genome scans in search of specific signatures.},
  Doi                      = {10.1111/j.1365-294X.2011.05308.x},
  Institution              = {Laboratory of Evolutionary Genomics, CAS Key Laboratory of Computational Biology, CAS-MPG Partner Institute for Computational Biology, Chinese Academy of Sciences, Shanghai, China.},
  Keywords                 = {Algorithms; Bayes Theorem; Computer Simulation; Databases, Genetic; Demography; Genetics, Population; Genome, Human; Humans; Likelihood Functions; Models, Genetic; Polymorphism, Genetic; Selection, Genetic},
  Language                 = {eng},
  Medline-pst              = {ppublish},
  Owner                    = {naiad},
  Pmid                     = {21999307},
  Timestamp                = {2013.01.21},
  Url                      = {http://dx.doi.org/10.1111/j.1365-294X.2011.05308.x}
}

@Article{li08,
  Title                    = {Worldwide human relationships inferred from genome-wide patterns of variation},
  Author                   = {J. Z. Li and D. M. Absher and H. Tang and A. M. Southwick and A. M. Casto and S. Ramachandran and H. M. Cann and G. S. Barsh and M. Feldman and L. L. Cavalli-Sforza and R. M. Myers},
  Journal                  = {Science},
  Year                     = {2008},
  Pages                    = {1100-1104},
  Volume                   = {319}
}

@Article{Li2010,
  Title                    = {MaCH: using sequence and genotype data to estimate haplotypes and unobserved genotypes.},
  Author                   = {Yun Li and Cristen J Willer and Jun Ding and Paul Scheet and Gonçalo R Abecasis},
  Journal                  = {Genet Epidemiol},
  Year                     = {2010},

  Month                    = {Dec},
  Number                   = {8},
  Pages                    = {816--834},
  Volume                   = {34},

  Abstract                 = {Genome-wide association studies (GWAS) can identify common alleles that contribute to complex disease susceptibility. Despite the large number of SNPs assessed in each study, the effects of most common SNPs must be evaluated indirectly using either genotyped markers or haplotypes thereof as proxies. We have previously implemented a computationally efficient Markov Chain framework for genotype imputation and haplotyping in the freely available MaCH software package. The approach describes sampled chromosomes as mosaics of each other and uses available genotype and shotgun sequence data to estimate unobserved genotypes and haplotypes, together with useful measures of the quality of these estimates. Our approach is already widely used to facilitate comparison of results across studies as well as meta-analyses of GWAS. Here, we use simulations and experimental genotypes to evaluate its accuracy and utility, considering choices of genotyping panels, reference panel configurations, and designs where genotyping is replaced with shotgun sequencing. Importantly, we show that genotype imputation not only facilitates cross study analyses but also increases power of genetic association studies. We show that genotype imputation of common variants using HapMap haplotypes as a reference is very accurate using either genome-wide SNP data or smaller amounts of data typical in fine-mapping studies. Furthermore, we show the approach is applicable in a variety of populations. Finally, we illustrate how association analyses of unobserved variants will benefit from ongoing advances such as larger HapMap reference panels and whole genome shotgun sequencing technologies.},
  Doi                      = {10.1002/gepi.20533},
  Institution              = {Department of Genetics, Department of Biostatistics, University of North Carolina, Chapel Hill, North Carolina, USA.},
  Keywords                 = {Alleles; Base Sequence; Chromosomes; Genetic Markers; Genome, Human; Genome-Wide Association Study, methods; Genotype; Haplotypes; Humans; Markov Chains; Polymorphism, Single Nucleotide, genetics; Sensitivity and Specificity; Software},
  Language                 = {eng},
  Medline-pst              = {ppublish},
  Owner                    = {forestghost},
  Pmid                     = {21058334},
  Timestamp                = {2013.04.15},
  Url                      = {http://dx.doi.org/10.1002/gepi.20533}
}

@Article{li04,
  Title                    = {Microsatellites within genes: structure, function, and evolution},
  Author                   = {Y. C. Li and A. B. Korol and T. Fahima and E. Nevo},
  Journal                  = {Molecular Biology and Evolution},
  Year                     = {2004},
  Pages                    = {991-1007},
  Volume                   = {21}
}

@Article{Litt1989,
  Title                    = {A hypervariable microsatellite revealed by in vitro amplification of a dinucleotide repeat within the cardiac muscle actin gene.},
  Author                   = {M. Litt and J. A. Luty},
  Journal                  = {Am J Hum Genet},
  Year                     = {1989},

  Month                    = {Mar},
  Number                   = {3},
  Pages                    = {397--401},
  Volume                   = {44},

  Abstract                 = {The human genome contains approximately 50,000 copies of an interspersed repeat with the sequence (dT-dG)n, where n = approximately 10-60. In humans, (TG)n repeats have been found in several sequenced regions. Since minisatellite regions with larger repeat elements often display extensive length polymorphisms, we suspected that (TG)n repeats ("microsatellites") might also be polymorphic. Using the polymerase chain reaction to amplify a (TG)n microsatellite in the human cardiac actin gene, we detected 12 different allelic fragments in 37 unrelated individuals, 32 of whom were heterozygous. Codominant Mendelian inheritance of fragments was observed in three families with a total of 24 children. Because of the widespread distribution of (TG)n microsatellites, polymorphisms of this type may be generally abundant and present in regions where minisatellites are rare, making such microsatellite loci very useful for linkage studies in humans.},
  Institution              = {Department of Biochemistry, Oregon Health Sciences University, Portland 97201.},
  Keywords                 = {Actins, genetics; DNA, Satellite, genetics; DNA-Directed DNA Polymerase; Female; Genetic Linkage; Genetic Markers; Humans; Male; Myocardium, analysis; Pedigree; Polymorphism, Restriction Fragment Length; Repetitive Sequences, Nucleic Acid},
  Language                 = {eng},
  Medline-pst              = {ppublish},
  Owner                    = {forestghost},
  Pmid                     = {2563634},
  Timestamp                = {2013.01.10}
}

@Article{liu95,
  Title                    = {Mismatch repair gene defects in sporadic colorectal cancers with microsatellite instability},
  Author                   = {B. Liu and N. C. Nicolaides and S. Markowitz and J. K. V. Willson and R. E. Parsons and J. Jen and N. Papadopolous and P. Peltomaki and A. Delachapelle and S. R. Hamilton and K. W. Kinzler and B. Vogelstein},
  Journal                  = {Nature Genetics},
  Year                     = {1995},
  Pages                    = {48-55},
  Volume                   = {9}
}

@Article{liu06,
  Title                    = {A geographically explicit genetic model of worldwide human-settlement history},
  Author                   = {H. Liu and F. Prugnolle and A. Manica and F. Balloux},
  Journal                  = {American Journal of Human Genetics},
  Year                     = {2006},
  Pages                    = {230-237},
  Volume                   = {79}
}

@Article{Liu2006,
  Title                    = {A geographically explicit genetic model of worldwide human-settlement history.},
  Author                   = {Hua Liu and Franck Prugnolle and Andrea Manica and François Balloux},
  Journal                  = {Am J Hum Genet},
  Year                     = {2006},

  Month                    = {Aug},
  Number                   = {2},
  Pages                    = {230--237},
  Volume                   = {79},

  Abstract                 = {Currently available genetic and archaeological evidence is generally interpreted as supportive of a recent single origin of modern humans in East Africa. However, this is where the near consensus on human settlement history ends, and considerable uncertainty clouds any more detailed aspect of human colonization history. Here, we present a dynamic genetic model of human settlement history coupled with explicit geographical distances from East Africa, the likely origin of modern humans. We search for the best-supported parameter space by fitting our analytical prediction to genetic data that are based on 52 human populations analyzed at 783 autosomal microsatellite markers. This framework allows us to jointly estimate the key parameters of the expansion of modern humans. Our best estimates suggest an initial expansion of modern humans approximately 56,000 years ago from a small founding population of approximately 1,000 effective individuals. Our model further points to high growth rates in newly colonized habitats. The general fit of the model with the data is excellent. This suggests that coupling analytical genetic models with explicit demography and geography provides a powerful tool for making inferences on human-settlement history.},
  Doi                      = {10.1086/505436},
  Institution              = {Theoretical and Molecular Population Genetics Group, Department of Genetics, University of Cambridge, Cambridge, United Kingdom.},
  Keywords                 = {Africa, Eastern; Computer Simulation; Emigration and Immigration, history; Genetics, Medical, history; Genetics, Population, history; History, Ancient; Humans; Models, Genetic},
  Language                 = {eng},
  Medline-pst              = {ppublish},
  Owner                    = {naiad},
  Pii                      = {S0002-9297(07)63131-0},
  Pmid                     = {16826514},
  Timestamp                = {2013.01.21},
  Url                      = {http://dx.doi.org/10.1086/505436}
}

@Article{Liu2011,
  Title                    = {Functional EGFR germline polymorphisms may confer risk for EGFR somatic mutations in non-small cell lung cancer, with a predominant effect on exon 19 microdeletions.},
  Author                   = {Wanqing Liu and Lijun He and Jacqueline Ramírez and Soundararajan Krishnaswamy and Rajani Kanteti and Yi-Ching Wang and Ravi Salgia and Mark J Ratain},
  Journal                  = {Cancer Res},
  Year                     = {2011},

  Month                    = {Apr},
  Number                   = {7},
  Pages                    = {2423--2427},
  Volume                   = {71},

  Abstract                 = {Somatic mutations in the EGFR tyrosine kinase domain play a critical role in the development and treatment of non-small cell lung cancer (NSCLC). Strong genetic influence on susceptibility to these mutations has been suggested. To identify the genetic factors conferring risk for the EGFR tyrosine kinase mutations in NSCLC, a case-control study was conducted in 141 Taiwanese NSCLC patients by focusing on three functional polymorphisms in the EGFR gene [-216G/T, intron 1 (CA)n, and R497K]. Allelic imbalance of the EGFR -216G/T polymorphism was also tested in the heterozygous patients and in the NCI-60 cancer cell lines to further verify its function. We found that the frequencies of the alleles -216T and CA-19 are significantly higher in the patients with any mutation (P = 0.032 and 0.01, respectively), in particular in those with exon 19 microdeletions (P = 0.006 and 0.033, respectively), but not in the patients with L858R mutation. The -216T allele is favored to be amplified in both tumor DNA of lung cancer patients and cancer cell lines. We conclude that the local haplotype structures across the EGFR gene may favor the development of cellular malignancies and thus significantly confer risk to the occurrence of EGFR mutations in NSCLC, particularly the exon 19 microdeletions.},
  Doi                      = {10.1158/0008-5472.CAN-10-2689},
  Institution              = {Department of Medicine; Comprehensive Cancer Center, and Committee on Clinical Pharmacology and Pharmacogenomics, The University of Chicago, Chicago, Illinois, USA.},
  Keywords                 = {Allelic Imbalance; Asian Continental Ancestry Group, genetics; Carcinoma, Non-Small-Cell Lung, enzymology/ethnology/genetics; Case-Control Studies; Exons; Gene Deletion; Genetic Predisposition to Disease; Germ-Line Mutation; Humans; Lung Neoplasms, enzymology/ethnology/genetics; Polymorphism, Single Nucleotide; Receptor, Epidermal Growth Factor, genetics; Taiwan},
  Language                 = {eng},
  Medline-pst              = {ppublish},
  Owner                    = {forestghost},
  Pii                      = {0008-5472.CAN-10-2689},
  Pmid                     = {21292812},
  Timestamp                = {2013.01.18},
  Url                      = {http://dx.doi.org/10.1158/0008-5472.CAN-10-2689}
}

@Article{Liu1999,
  Title                    = {Transcribed dinucleotide microsatellites and their associated genes from channel catfish Ictalurus punctatus.},
  Author                   = {Z. Liu and G. Tan and P. Li and R. A. Dunham},
  Journal                  = {Biochem Biophys Res Commun},
  Year                     = {1999},

  Month                    = {May},
  Number                   = {1},
  Pages                    = {190--194},
  Volume                   = {259},

  Abstract                 = {The presence of trinucleotide microsatellites within genes is a well-known cause for a number of genetic diseases. However, the precise distribution of dinucleotide microsatellites within genes is less well documented. Here we report 15 unique cDNAs containing dinucleotide repeats from the channel catfish Ictalurus punctatus. Gene identities of nine of the 15 cDNAs were determined, of which three encode structural genes, and six encode regulatory proteins. Five cDNAs harbored dinucleotide repeats in the 5' untranslated region (5'-NTR), nine in the 3'-NTR, and one in the coding region. The presence of these transcribed dinucleotide repeats and their potential expansion in size within coding regions could lead to disruption of the original protein and/or formation of new genes by frame shift. The low number of dinucleotide repeats within coding regions suggests that they were strongly selected against. All the transcribed microsatellite loci examined were polymorphic making them useful for gene mapping in catfish.},
  Doi                      = {10.1006/bbrc.1999.0751},
  Institution              = {Department of Fisheries and Allied Aquacultures, Auburn University, Auburn, Alabama, 36849, USA. zliu@acesag.auburn.edu},
  Keywords                 = {Animals; DNA Primers, genetics; Databases, Factual; Dinucleotide Repeats, genetics; Gene Library; Ictaluridae, genetics; Microsatellite Repeats, genetics; Pituitary Gland, metabolism; Polymorphism, Genetic; Reverse Transcriptase Polymerase Chain Reaction; Sequence Analysis, DNA; Transcription, Genetic},
  Language                 = {eng},
  Medline-pst              = {ppublish},
  Owner                    = {naiad},
  Pii                      = {S0006-291X(99)90751-9},
  Pmid                     = {10334938},
  Timestamp                = {2013.01.12},
  Url                      = {http://dx.doi.org/10.1006/bbrc.1999.0751}
}

@Article{Lohi2005,
  Title                    = {Expanded repeat in canine epilepsy.},
  Author                   = {Hannes Lohi and Edwin J Young and Susan N Fitzmaurice and Clare Rusbridge and Elayne M Chan and Mike Vervoort and Julie Turnbull and Xiao-Chu Zhao and Leonarda Ianzano and Andrew D Paterson and Nathan B Sutter and Elaine A Ostrander and Catherine André and G. Diane Shelton and Cameron A Ackerley and Stephen W Scherer and Berge A Minassian},
  Journal                  = {Science},
  Year                     = {2005},

  Month                    = {Jan},
  Number                   = {5706},
  Pages                    = {81},
  Volume                   = {307},

  Abstract                 = {Epilepsy afflicts 1\% of humans and 5\% of dogs. We report a canine epilepsy mutation and evidence for the existence of repeat-expansion disease outside humans. A canid-specific unstable dodecamer repeat in the Epm2b (Nhlrc1) gene recurrently expands, causing a fatal epilepsy and contributing to the high incidence of canine epilepsy. Tracing the repeat origins revealed two successive events, starting 50 million years ago, unique to canid evolution. A genetic test, presented here, will allow carrier and presymptomatic diagnosis and disease eradication. Clinicopathologic characterization establishes affected animals as a model for Lafora disease, the most severe teenage-onset human epilepsy.},
  Doi                      = {10.1126/science.1102832},
  Institution              = {The Hospital for Sick Children, Toronto, Ontario M5G 1X8, Canada.},
  Keywords                 = {Alleles; Animals; Chromosome Mapping; Cloning, Molecular; DNA Repeat Expansion; Dog Diseases, genetics; Dogs, genetics; Female; Lafora Disease, genetics/veterinary; Male; Muscle, Skeletal, metabolism; Pedigree; Polymerase Chain Reaction; RNA, Messenger, genetics/metabolism; Sequence Analysis, DNA},
  Language                 = {eng},
  Medline-pst              = {ppublish},
  Owner                    = {naiad},
  Pii                      = {307/5706/81},
  Pmid                     = {15637270},
  Timestamp                = {2013.01.13},
  Url                      = {http://dx.doi.org/10.1126/science.1102832}
}

@Article{Ludwig2010,
  Title                    = {Variation in GRIN2B contributes to weak performance in verbal short-term memory in children with dyslexia.},
  Author                   = {Kerstin U Ludwig and Darina Roeske and Stefan Herms and Johannes Schumacher and Andreas Warnke and Ellen Plume and Nina Neuhoff and Jennifer Bruder and Helmut Remschmidt and Gerd Schulte-Körne and Bertram Müller-Myhsok and Markus M Nöthen and Per Hoffmann},
  Journal                  = {Am J Med Genet B Neuropsychiatr Genet},
  Year                     = {2010},

  Month                    = {Mar},
  Number                   = {2},
  Pages                    = {503--511},
  Volume                   = {153B},

  Abstract                 = {A multi-marker haplotype within GRIN2B, a gene coding for a subunit of the ionotropic glutamate receptor, has recently been found to be associated with variation in human memory performance [de Quervain and Papassotiropoulos, 2006]. The gene locus is located within a region that has been linked to a phonological memory phenotype in a recent genome scan in families with dyslexia [Brkanac et al., 2008]. These findings may indicate the involvement of GRIN2B in memory-related aspects of human cognition. Memory performance is one of the cognitive functions observed to be disordered in dyslexia patients. We therefore investigated whether genetic variation in GRIN2B contributes to specific quantitative measures in a German dyslexia sample by genotyping 66 SNPs in its entire genomic region. We found supportive evidence that markers in intron 3 are associated with short-term memory in dyslexia, and were able to demonstrate that this effect is even stronger when only maternal transmission is considered. These results suggest that variation within GRIN2B may contribute to the genetic background of specific cognitive processes which are correlates of the dyslexia phenotype.},
  Doi                      = {10.1002/ajmg.b.31007},
  Institution              = { Brain Center, University of Bonn, Bonn, Germany.},
  Keywords                 = {Adult; Attention Deficit Disorder with Hyperactivity, genetics; Child; Cognition Disorders, genetics; Comorbidity; Dyslexia, genetics; Female; Genetic Variation; Haplotypes; Humans; Language; Male; Memory, Short-Term; Reading; Receptors, N-Methyl-D-Aspartate, genetics},
  Language                 = {eng},
  Medline-pst              = {ppublish},
  Owner                    = {naiad},
  Pmid                     = {19591125},
  Timestamp                = {2013.01.20},
  Url                      = {http://dx.doi.org/10.1002/ajmg.b.31007}
}

@Article{Lynch2010,
  Title                    = {Rate, molecular spectrum, and consequences of human mutation.},
  Author                   = {Michael Lynch},
  Journal                  = {Proc Natl Acad Sci U S A},
  Year                     = {2010},

  Month                    = {Jan},
  Number                   = {3},
  Pages                    = {961--968},
  Volume                   = {107},

  Abstract                 = {Although mutation provides the fuel for phenotypic evolution, it also imposes a substantial burden on fitness through the production of predominantly deleterious alleles, a matter of concern from a human-health perspective. Here, recently established databases on de novo mutations for monogenic disorders are used to estimate the rate and molecular spectrum of spontaneously arising mutations and to derive a number of inferences with respect to eukaryotic genome evolution. Although the human per-generation mutation rate is exceptionally high, on a per-cell division basis, the human germline mutation rate is lower than that recorded for any other species. Comparison with data from other species demonstrates a universal mutational bias toward A/T composition, and leads to the hypothesis that genome-wide nucleotide composition generally evolves to the point at which the power of selection in favor of G/C is approximately balanced by the power of random genetic drift, such that variation in equilibrium genome-wide nucleotide composition is largely defined by variation in mutation biases. Quantification of the hazards associated with introns reveals that mutations at key splice-site residues are a major source of human mortality. Finally, a consideration of the long-term consequences of current human behavior for deleterious-mutation accumulation leads to the conclusion that a substantial reduction in human fitness can be expected over the next few centuries in industrialized societies unless novel means of genetic intervention are developed.},
  Doi                      = {10.1073/pnas.0912629107},
  Institution              = {Department of Biology, Indiana University, Bloomington, IN 47405, USA. milynch@indiana.edu},
  Keywords                 = {Humans; Introns; Mutation},
  Language                 = {eng},
  Medline-pst              = {ppublish},
  Owner                    = {forestghost},
  Pii                      = {0912629107},
  Pmid                     = {20080596},
  Timestamp                = {2013.01.09},
  Url                      = {http://dx.doi.org/10.1073/pnas.0912629107}
}

@Article{lynch09,
  Title                    = {Estimation of allele frequencies from high-coverage genome-sequencing projects},
  Author                   = {M. Lynch},
  Journal                  = {Genetics},
  Year                     = {2009},
  Pages                    = {295-301},
  Volume                   = {182}
}

@Article{Macina1995,
  Title                    = {Genomic organization of the human PAX3 gene: DNA sequence analysis of the region disrupted in alveolar rhabdomyosarcoma.},
  Author                   = {R. A. Macina and F. G. Barr and N. Galili and H. C. Riethman},
  Journal                  = {Genomics},
  Year                     = {1995},

  Month                    = {Mar},
  Number                   = {1},
  Pages                    = {1--8},
  Volume                   = {26},

  Abstract                 = {Mutations in the human PAX3 gene have previously been associated with two distinct diseases, Waardenburg syndrome and alveolar rhabdomyosarcoma. In this report we establish that the normal human PAX3 gene is encoded by 8 exons. Intron-exon boundary sequences were obtained for PAX3 exons 5, 6, 7, and 8 and together with previous work provide the complete genomic sequence organization for PAX3. Difficulties in obtaining overlapping genomic clone coverage of PAX3 were circumvented in part by RARE cleavage mapping, which showed that the entire PAX3 gene spans 100 kb of chromosome 2. Sequence analysis of the last intron of PAX3, which contains the previously mapped t(2;13)(q35;q14) translocation breakpoints of alveolar rhabdomyosarcoma, revealed the presence of a pair of inverted Alu repeats and a pair of inverted (GT)n-rich microsatellite repeats within a 5-kb region. This work establishes the complete structure of PAX3 and will permit high-resolution analyses of this locus for mutations associated with Waardenburg syndrome, alveolar rhabdomyosarcoma, and other phenotypes for which PAX3 may be a candidate locus.},
  Institution              = {Wistar Institute, Philadelphia, Pennsylvania 19104, USA.},
  Keywords                 = {Alleles; Base Sequence; Chromosome Mapping; Chromosomes, Human, Pair 2, genetics; DNA, Satellite, genetics; DNA-Binding Proteins, genetics; Exons; Female; Gene Frequency; Heterozygote; Humans; Male; Molecular Sequence Data; Paired Box Transcription Factors; Repetitive Sequences, Nucleic Acid; Rhabdomyosarcoma, Alveolar, genetics; Sequence Analysis, DNA; Transcription Factors; Translocation, Genetic},
  Language                 = {eng},
  Medline-pst              = {ppublish},
  Owner                    = {naiad},
  Pii                      = {0888-7543(95)80076-X},
  Pmid                     = {7782066},
  Timestamp                = {2013.01.20}
}

@Book{mackay03,
  Title                    = {Information theory, inference, and learning algorithms},
  Author                   = {D. J. C. MacKay},
  Publisher                = {Cambridge University Press},
  Year                     = {2003},
  Edition                  = {First}
}

@Article{Maeda2001,
  Title                    = {Dinucleotide repeat polymorphism of matrix metalloproteinase-9 gene is associated with diabetic nephropathy.},
  Author                   = {S. Maeda and M. Haneda and B. Guo and D. Koya and K. Hayashi and T. Sugimoto and K. Isshiki and H. Yasuda and A. Kashiwagi and R. Kikkawa},
  Journal                  = {Kidney Int},
  Year                     = {2001},

  Month                    = {Oct},
  Number                   = {4},
  Pages                    = {1428--1434},
  Volume                   = {60},

  Abstract                 = {Although genetic susceptibility has been proposed as an important factor for the development and progression of diabetic nephropathy, the definitive gene has not been identified. To identify the genetic marker for diabetic nephropathy, we examined the association between the (A-C)n dinucleotide repeat polymorphism upstream of the matrix metalloproteinase-9 (MMP-9) gene and diabetic nephropathy in a group of Japanese patients with type 2 diabetes.Patients were divided into three groups based on their urinary albumin excretion rate (AER) and the stage of diabetic retinopathy as follows: uncomplicated group (U), normal albuminuria (AER <20 microg/min) without proliferative retinopathy and with the duration of diabetes more than 20 years (N = 32); microalbuminuria group (M), 20 < or = AER < 200 microg/min (N = 155); overt nephropathy group (O), AER > or = 200 microg/min (N = 63). The region containing the dinucleotide repeat upstream of MMP-9 gene was amplified by polymerase chain reaction (PCR). The amplified products were analyzed with 7\% formamide/urea acrylamide gel electrophoresis. The promoter constructs of the MMP-9 gene were transfected with the CMV-beta-galactosidase construct into 293 cells using the liposome method. Twenty-four hours after transfection, cells were harvested, and luciferase and beta-galactosidase activities were measured.Nine alleles of the dinucleotide repeat polymorphism (17 to 25 repeats) were identified, and the frequency of each allele in diabetic subjects was not different from that in nondiabetic controls. The frequency of the allele containing 21 repeats (A21) was most abundant (42.4\% in control and 45.6\% in diabetic subjects), followed by the allele with 23 repeats (A23; 35.4\% in control and 27.6\% in diabetic subjects). The A21 allele was less frequent in M and O than U (O, 38.9\%; M, 45.5\%; U, 59.3\%, chi2 = 7.18; P < 0.05, O vs. U), while the frequency of the alleles other than A21 was not different among each group. The calculated odds ratio for nephropathy in the noncarrier, heterozygote, or homozygote of A21 allele was 3.38, 1.97, and 0.2, respectively. Furthermore, the promoter assay for the MMP-9 gene revealed that the A21 allele had a higher promoter activity compared with other alleles. No significant correlation was observed between serum MMP-9 concentrations and the MMP-9 gene polymorphism.These results indicate that the patients with A21 allele of the MMP-9 gene may be protected from the development and progression of diabetic nephropathy. Thus, the microsatellite polymorphism upstream of the MMP-9 gene could be a useful genetic marker for diabetic nephropathy.},
  Doi                      = {10.1046/j.1523-1755.2001.00945.x},
  Institution              = {Third Department of Medicine, Shiga University of Medical Science, Otsu, Japan.},
  Keywords                 = {Aged; Alleles; Diabetes Mellitus, Type 2, genetics; Diabetic Nephropathies, genetics; Dinucleotide Repeats, genetics; Female; Gene Frequency; Genotype; Humans; Male; Matrix Metalloproteinase 9, genetics; Middle Aged; Polymorphism, Genetic, genetics; Promoter Regions, Genetic; Reference Values},
  Language                 = {eng},
  Medline-pst              = {ppublish},
  Owner                    = {naiad},
  Pii                      = {kid945},
  Pmid                     = {11576356},
  Timestamp                = {2013.01.16},
  Url                      = {http://dx.doi.org/10.1046/j.1523-1755.2001.00945.x}
}

@Article{Mahadevan1992,
  Title                    = {Myotonic dystrophy mutation: an unstable CTG repeat in the 3' untranslated region of the gene.},
  Author                   = {M. Mahadevan and C. Tsilfidis and L. Sabourin and G. Shutler and C. Amemiya and G. Jansen and C. Neville and M. Narang and J. Barceló and K. O'Hoy},
  Journal                  = {Science},
  Year                     = {1992},

  Month                    = {Mar},
  Number                   = {5049},
  Pages                    = {1253--1255},
  Volume                   = {255},

  Abstract                 = {Myotonic dystrophy (DM) is the most common inherited neuromuscular disease in adults, with a global incidence of 1 in 8000 individuals. DM is an autosomal dominant, multisystemic disorder characterized primarily by myotonia and progressive muscle weakness. Genomic and complementary DNA probes that map to a 10-kilobase Eco RI genomic fragment from human chromosome 19q13.3 have been used to detect a variable length polymorphism in individuals with DM. Increases in the size of the allele in patients with DM are now shown to be due to an increased number of trinucleotide CTG repeats in the 3' untranslated region of a DM candidate gene. An increase in the severity of the disease in successive generations (genetic anticipation) is accompanied by an increase in the number of trinucleotide repeats. Nearly all cases of DM (98 percent or 253 of 258 individuals) displayed expansion of the CTG repeat region. These results suggest that DM is primarily caused by mutations that generate an amplification of a specific CTG repeat.},
  Institution              = {Department of Microbiology and Immunology, University of Ottawa, Ontario, Canada.},
  Keywords                 = {Base Sequence; Blotting, Southern; Chromosomes, Human, Pair 19; Codon; DNA, chemistry; Deoxyribonuclease EcoRI; Humans; Molecular Sequence Data; Mutation; Myotonic Dystrophy, genetics; Nucleic Acid Hybridization; Polymerase Chain Reaction; Polymorphism, Genetic; Repetitive Sequences, Nucleic Acid; Restriction Mapping},
  Language                 = {eng},
  Medline-pst              = {ppublish},
  Owner                    = {forestghost},
  Pmid                     = {1546325},
  Timestamp                = {2013.01.11}
}

@Article{marchini04,
  Title                    = {The effects of human population structure on large genetic association studies},
  Author                   = {J. Marchini and L. R. Cardon and M. S. Phillips and P. Donnelly},
  Journal                  = {Nature Genetics},
  Year                     = {2004},
  Pages                    = {512-517},
  Volume                   = {36}
}

@Article{marjoram03,
  Title                    = {Markov chain Monte Carlo without likelihoods},
  Author                   = {P. Marjoram and J. Molitor and V. Plagnol and S. Tavar{\'{e}}},
  Journal                  = {Proceedings of the National Academy of Sciences, USA},
  Year                     = {2003},
  Pages                    = {15324-15328},
  Volume                   = {100}
}

@Article{marjoram06,
  Title                    = {Modern computational approaches for analysing molecular-genetic variation data},
  Author                   = {P. Marjoram and S. Tavar{\'{e}}},
  Journal                  = {Nature Reviews Genetics},
  Year                     = {2006},
  Pages                    = {759-770},
  Volume                   = {7}
}

@Article{marriage09,
  Title                    = {Direct estimation of the mutation rate at dinucleotide microsatellite loci in Arabadopsis thaliana (Brassicaceae)},
  Author                   = {T. N. Marriage and S. Hudman and M. E. Mort and M. E. Orive and R. G. Shaw and J. K. Kelly},
  Journal                  = {Heredity},
  Year                     = {2009},
  Pages                    = {310-317},
  Volume                   = {103}
}

@Article{marth04,
  Title                    = {The allele frequency spectrum in genome-wide human variation data reveals signals of differential demographic history in three large world populations},
  Author                   = {G. T. Marth and E. Czabarka and J. Murvai and S. T. Sherry},
  Journal                  = {Genetics},
  Year                     = {2004},
  Pages                    = {351-372},
  Volume                   = {166}
}

@Article{martin05,
  Title                    = {Microsatellite instability regulates transcription factor binding and gene expression.},
  Author                   = {Patricia Martin and Katherine Makepeace and Stuart A Hill and Derek W Hood and E. Richard Moxon},
  Journal                  = {Proc Natl Acad Sci U S A},
  Year                     = {2005},

  Month                    = {Mar},
  Number                   = {10},
  Pages                    = {3800--3804},
  Volume                   = {102},

  Abstract                 = {Microsatellites are tandemly repeated simple sequence DNA motifs widely prevalent in eukaryotic and prokaryotic genomes. In pathogenic bacteria, instability of these hypermutable loci through slipped-strand mispairing mediates the high-frequency reversible switching of phenotype expression, i.e., phase variation. Phase-variable expression of NadA, an outer membrane protein and adhesin of the pathogen Neisseria meningitidis, is mediated by changes in the number of TAAA repeats located upstream of the core promoter of nadA. Here we report that loss or gain of TAAA repeats affects the binding of the transcriptional regulatory protein IHF to the nadA promoter. Thus, phase-variable transcription of nadA potentially incorporates interplay between stochastic (mutational) and prescriptive (classical) mechanisms of gene regulation.},
  Doi                      = {10.1073/pnas.0406805102},
  Institution              = {Molecular Infectious Diseases Group, University of Oxford Department of Paediatrics, Weatherall Institute of Molecular Medicine, John Radcliffe Hospital, Oxford OX3 9DS, United Kingdom. martinp@necker.fr},
  Keywords                 = {Amino Acid Sequence; Bacterial Outer Membrane Proteins, genetics; Base Sequence; Gene Expression Regulation, Bacterial; Genomic Instability; Microsatellite Repeats; Molecular Sequence Data; Neisseria meningitidis, genetics; Promoter Regions, Genetic; Transcription Factors, metabolism; Transcription, Genetic},
  Language                 = {eng},
  Medline-pst              = {ppublish},
  Owner                    = {forestghost},
  Pii                      = {0406805102},
  Pmid                     = {15728391},
  Timestamp                = {2013.01.10},
  Url                      = {http://dx.doi.org/10.1073/pnas.0406805102}
}

@Article{Masuo2008,
  Title                    = {Leptin-receptor polymorphisms relate to obesity through blunted leptin-mediated sympathetic nerve activation in a Caucasian male population.},
  Author                   = {Kazuko Masuo and Nora E Straznicky and Gavin W Lambert and Tomohiro Katsuya and Ken Sugimoto and Hiromi Rakugi and Florentia Socratous and Jacqueline Hastings and Elisabeth A Lambert and Toshio Ogihara and Murray D Esler},
  Journal                  = {Hypertens Res},
  Year                     = {2008},

  Month                    = {Jun},
  Number                   = {6},
  Pages                    = {1093--1100},
  Volume                   = {31},

  Abstract                 = {Leptin plays a key role in the regulation of body weight through the sympathetic nervous system; however, the contributions of leptin-receptor polymorphisms to obesity and sympathetic nerve activity have not been fully clarified. In the present study, we examined the relationships between leptin-receptor polymorphisms, plasma leptin and whole-body norepinephrine (NE) spillover as an index of sympathetic nerve activity in a Caucasian male cohort. In 129 young healthy normotensive men with a wide range of body mass index (BMI) (19.4-39.5 kg/m(2)), we measured leptin-receptor polymorphisms (Gln223Arg, Lys656Asn, and Lys109Arg), plasma leptin levels, whole-body NE spillover, whole-body NE clearance, BMI and blood pressure (BP) levels in the supine position after overnight fasting. Overweight-obese (BMI>or=25 kg/m(2)) subjects had significantly greater BMI, BP levels, plasma leptin and whole-body NE spillover compared to lean (BMI<25 kg/m(2)) subjects, but the NE clearance was similar. Overweight-obese subjects had significantly higher frequencies of the Arg223 allele and the Arg223 homozygous allele of Gln223Arg and the Asn656 allele of Lys656Asn compared to lean subjects. Subjects carrying the Arg223 homozygous or the Asn656 allele had higher levels of plasma leptin, BMI, waist circumference, and waist-to-hip ratio, but significantly less whole-body NE spillover, especially when they were also overweight-obese. BP levels and whole-body NE clearance were similar between subjects with and without the Arg223 homozygous or Asn656 allele. No differences were found in the distributions of the Arg109 allele of Lys109Arg polymorphism between nonobese and overweight-obese subjects. In addition, BMI, BP, plasma leptin levels, whole-body NE spillover and whole-body NE clearance were similar between those with and without the Arg109 allele. Together, these findings demonstrate that leptin-receptor polymorphisms were related to the incidence of obesity in a Caucasian male population. These polymorphisms were accompanied by high plasma leptin levels (leptin resistance) and lower whole-body plasma NE spillover (blunted sympathetic nerve activity). We therefore hypothesize that leptin-receptor play a role in the development of obesity through leptin resistance and blunted leptin-mediated sympathetic nerve activity.},
  Doi                      = {10.1291/hypres.31.1093},
  Institution              = {Human Neurotransmitter Laboratory, Baker Heart Research Institute, Melbourne, Australia. kmasuo@baker.edu.au},
  Keywords                 = {Adult; Alleles; Blood Pressure; Body Mass Index; European Continental Ancestry Group; Humans; Leptin, physiology; Male; Middle Aged; Obesity, genetics/physiopathology; Polymorphism, Genetic; Receptors, Leptin, genetics; Sympathetic Nervous System, physiopathology},
  Language                 = {eng},
  Medline-pst              = {ppublish},
  Owner                    = {forestghost},
  Pii                      = {JST.JSTAGE/hypres/31.1093},
  Pmid                     = {18716356},
  Timestamp                = {2013.03.18},
  Url                      = {http://dx.doi.org/10.1291/hypres.31.1093}
}

@Article{Matosin2013a,
  Title                    = {Metabotropic glutamate receptor 5 in the pathology and treatment of schizophrenia.},
  Author                   = {Matosin, Natalie and Newell, Kelly A.},
  Journal                  = {Neurosci Biobehav Rev},
  Year                     = {2013},

  Month                    = {Mar},
  Number                   = {3},
  Pages                    = {256--268},
  Volume                   = {37},
  Abstract                 = {Metabotropic glutamate receptor 5 (mGluR5) potentiates the NMDA receptor (NMDAR) in brain regions implicated in schizophrenia, making it a viable therapeutic target for the treatment of this disorder. mGluR5 positive allosteric modulators may represent a valuable novel strategy for schizophrenia treatment, given the favourable profile of effects in preclinical paradigms. However it remains unclear whether mGluR5 also plays a causal or epiphenomenal role in NMDAR dysfunction in schizophrenia. Animal and cellular data suggest involvement of mGluR5, whilst post-mortem human studies remain inconclusive. This review will explore the molecular, animal and human data to support and refute the involvement of mGluR5 in the pathology of schizophrenia. Furthermore, this review will discuss the potential of mGluR5 modulators in the therapy of schizophrenia as well as aspects of mGluR5 that require further characterisation.},
  Doi                      = {10.1016/j.neubiorev.2012.12.005},
  Institution              = {Centre for Translational Neuroscience, Illawarra Health and Medical Research Institute, School of Health Sciences, University of Wollongong, NSW 2522, Australia.},
  Keywords                 = {Allosteric Regulation, drug effects/physiology; Animals; Antipsychotic Agents, therapeutic use; Humans; Receptor, Metabotropic Glutamate 5; Receptors, Metabotropic Glutamate, genetics/metabolism; Receptors, N-Methyl-D-Aspartate, drug effects/metabolism; Schizophrenia, drug therapy/metabolism/physiopathology},
  Language                 = {eng},
  Medline-pst              = {ppublish},
  Owner                    = {forestgeist},
  Pii                      = {S0149-7634(12)00214-X},
  Pmid                     = {23253944},
  Timestamp                = {2014.03.16},
  Url                      = {http://dx.doi.org/10.1016/j.neubiorev.2012.12.005}
}

@Article{maynardsmith76,
  Title                    = {What determines the rate of evolution?},
  Author                   = {Maynard Smith, John},
  Journal                  = {American Naturalist},
  Year                     = {1976},
  Pages                    = {331-338},
  Volume                   = {110}
}

@Article{smith74,
  Title                    = {The hitch-hiking effect of a favourable gene},
  Author                   = {J. {Maynard Smith} and J. Haigh},
  Journal                  = {Genetical Research},
  Year                     = {1974},
  Pages                    = {23-35},
  Volume                   = {23}
}

@Article{mcconnell07,
  Title                    = {An unusually low microsatellite mutation rate in Dictyostelium discoideum, an organism with unusually abundant microsatellites},
  Author                   = {R. McConnell and S. Middlemist and C. Scala and J. E. Strassmann and D. C. Quell},
  Journal                  = {Genetics},
  Year                     = {2007},
  Pages                    = {1499-1507},
  Volume                   = {177}
}

@Article{McEvoy2011,
  Title                    = {Human population dispersal "Out of Africa" estimated from linkage disequilibrium and allele frequencies of SNPs.},
  Author                   = {Brian P McEvoy and Joseph E Powell and Michael E Goddard and Peter M Visscher},
  Journal                  = {Genome Res},
  Year                     = {2011},

  Month                    = {Jun},
  Number                   = {6},
  Pages                    = {821--829},
  Volume                   = {21},

  Abstract                 = {Genetic and fossil evidence supports a single, recent (<200,000 yr) origin of modern Homo sapiens in Africa, followed by later population divergence and dispersal across the globe (the "Out of Africa" model). However, there is less agreement on the exact nature of this migration event and dispersal of populations relative to one another. We use the empirically observed genetic correlation structure (or linkage disequilibrium) between 242,000 genome-wide single nucleotide polymorphisms (SNPs) in 17 global populations to reconstruct two key parameters of human evolution: effective population size (N(e)) and population divergence times (T). A linkage disequilibrium (LD)-based approach allows changes in human population size to be traced over time and reveals a substantial reduction in N(e) accompanying the "Out of Africa" exodus as well as the dramatic re-expansion of non-Africans as they spread across the globe. Secondly, two parallel estimates of population divergence times provide clear evidence of population dispersal patterns "Out of Africa" and subsequent dispersal of proto-European and proto-East Asian populations. Estimates of divergence times between European-African and East Asian-African populations are inconsistent with its simplest manifestation: a single dispersal from the continent followed by a split into Western and Eastern Eurasian branches. Rather, population divergence times are consistent with substantial ancient gene flow to the proto-European population after its divergence with proto-East Asians, suggesting distinct, early dispersals of modern H. sapiens from Africa. We use simulated genetic polymorphism data to demonstrate the validity of our conclusions against alternative population demographic scenarios.},
  Doi                      = {10.1101/gr.119636.110},
  Institution              = {Queensland Institute of Medical Research, Brisbane 4006, Australia.},
  Keywords                 = {Computer Simulation; Demography; Evolution, Molecular; Gene Frequency; Genome, Human, genetics; Humans; Linkage Disequilibrium; Models, Genetic; Polymorphism, Single Nucleotide, genetics; Population Dynamics},
  Language                 = {eng},
  Medline-pst              = {ppublish},
  Owner                    = {naiad},
  Pii                      = {gr.119636.110},
  Pmid                     = {21518737},
  Timestamp                = {2013.01.19},
  Url                      = {http://dx.doi.org/10.1101/gr.119636.110}
}

@Article{McKay2002,
  Title                    = {Evaluation of the epidermal growth factor receptor (EGFR) in colorectal tumours and lymph node metastases.},
  Author                   = {J. A. McKay and L. J. Murray and S. Curran and V. G. Ross and C. Clark and G. I. Murray and J. Cassidy and H. L. McLeod},
  Journal                  = {Eur J Cancer},
  Year                     = {2002},

  Month                    = {Nov},
  Number                   = {17},
  Pages                    = {2258--2264},
  Volume                   = {38},

  Abstract                 = {Overexpression of the epidermal growth factor receptor (EGFR) often correlates with an aggressive tumour phenotype and poor prognosis. To examine the relevance of EGFR in colorectal cancer, we determined the expression of EGFR protein in 249 colorectal adenocarcinomas and 42 lymph node metastases using immunohistochemistry. Moreover, we investigated a (CA)(n) dinucleotide repeat polymorphism of the EGFR gene in a subset of 114 tumours. High levels of EGFR protein were observed in 123/249 (49.4\%) samples. EGFR expression in colorectal carcinomas correlated with differentiation grade (P=0.014). However, there were no associations with Dukes' stage, site, patient age or gender. EGFR protein expression did not influence survival in this colorectal cancer patient cohort (P>or=0.05). Expression was not identical in paired colorectal tumours and lymph node metastases, with only 17/42 (40.5\%) samples showing equivalent EGFR levels (P>0.05). The distribution of the (CA)(n) dinucleotide repeat alleles in colorectal adenocarcinomas was not associated with EGFR protein expression (P>0.05). These results indicate that while EGFR overexpression is a common event in colorectal carcinogenesis, it does not influence patient prognosis.},
  Institution              = {Department of Medicine and Therapeutics, University of Aberdeen, Foresterhill, AB25 2ZD, Aberdeen, UK.},
  Keywords                 = {Adenocarcinoma, genetics/metabolism; Cohort Studies; Colorectal Neoplasms, genetics/metabolism; Dinucleotide Repeats, genetics; Female; Humans; Immunohistochemistry, methods; Lymphatic Metastasis; Male; Neoplasm Proteins, metabolism; Polymorphism, Genetic; Prognosis; Receptor, Epidermal Growth Factor, metabolism; Survival Analysis},
  Language                 = {eng},
  Medline-pst              = {ppublish},
  Owner                    = {forestghost},
  Pii                      = {S0959804902002344},
  Pmid                     = {12441262},
  Timestamp                = {2013.01.18}
}

@Article{mellars06,
  Title                    = {Archeology and the dispersal of modern humans in Europe: deconstructing the Aurignacian},
  Author                   = {P. Mellars},
  Journal                  = {Evolutionary Anthropology},
  Year                     = {2006},
  Pages                    = {167-182},
  Volume                   = {15}
}

@Article{Metzgar2000,
  Title                    = {Selection against frameshift mutations limits microsatellite expansion in coding DNA.},
  Author                   = {D. Metzgar and J. Bytof and C. Wills},
  Journal                  = {Genome Res},
  Year                     = {2000},

  Month                    = {Jan},
  Number                   = {1},
  Pages                    = {72--80},
  Volume                   = {10},

  Abstract                 = {Microsatellite enrichment is an excess of repetitive sequences characteristic to all studied eukaryotes. It is thought to result from the accumulated effects of replication slippage mutations. Enrichment is commonly measured as the ratio of the observed frequency of microsatellites to the frequency expected to result from random association of nucleotides. We have compared enrichment of specific types of microsatellites in coding sequences with those in noncoding sequences across seven eukaryotic clades. The results reveal consistent differences between coding and noncoding regions, in terms of both the quantity of repetitive DNA and the types present. In noncoding regions, all types of microsatellite (mono-, di-, tri-, tetra-, penta-, and hexanucleotide repeats) are found in excess, and in all cases, these excesses scale in a similar exponential fashion with the length of the microsatellite. This suggests that all types of noncoding repeats are subject to similar mutational and selective processes. Coding repeats, however, appear to be under much stronger and more specific constraints. Tri- and hexanucleotide repeats are found in consistent and significant excess over a wide range of lengths in both coding and noncoding sequences, but other repeat types are much less frequent in coding regions than in noncoding regions. These findings suggest that the differences between coding and noncoding microsatellite frequencies arise from specific selection against frameshift mutations in coding regions resulting from length changes in nontriplet repeats. Furthermore, the excesses of tri- and hexanucleotide coding repeats appear to be controlled primarily by mutation pressure.},
  Institution              = {Department of Biology, University of California at San Diego, La Jolla, California 92093-0116 USA.},
  Keywords                 = {Animals; DNA, Bacterial, genetics; DNA, Fungal, genetics; DNA, Plant, genetics; DNA, genetics; Frameshift Mutation, genetics; Genomic Library; Microsatellite Repeats, genetics; Primates, genetics},
  Language                 = {eng},
  Medline-pst              = {ppublish},
  Owner                    = {naiad},
  Pmid                     = {10645952},
  Timestamp                = {2013.01.12}
}

@Article{Meyer2013,
  Title                    = {The UCSC Genome Browser database: extensions and updates 2013.},
  Author                   = {Laurence R Meyer and Ann S Zweig and Angie S Hinrichs and Donna Karolchik and Robert M Kuhn and Matthew Wong and Cricket A Sloan and Kate R Rosenbloom and Greg Roe and Brooke Rhead and Brian J Raney and Andy Pohl and Venkat S Malladi and Chin H Li and Brian T Lee and Katrina Learned and Vanessa Kirkup and Fan Hsu and Steve Heitner and Rachel A Harte and Maximilian Haeussler and Luvina Guruvadoo and Mary Goldman and Belinda M Giardine and Pauline A Fujita and Timothy R Dreszer and Mark Diekhans and Melissa S Cline and Hiram Clawson and Galt P Barber and David Haussler and W. James Kent},
  Journal                  = {Nucleic Acids Res},
  Year                     = {2013},

  Month                    = {Jan},
  Number                   = {D1},
  Pages                    = {D64--D69},
  Volume                   = {41},

  Abstract                 = {The University of California Santa Cruz (UCSC) Genome Browser (http://genome.ucsc.edu) offers online public access to a growing database of genomic sequence and annotations for a wide variety of organisms. The Browser is an integrated tool set for visualizing, comparing, analysing and sharing both publicly available and user-generated genomic datasets. As of September 2012, genomic sequence and a basic set of annotation 'tracks' are provided for 63 organisms, including 26 mammals, 13 non-mammal vertebrates, 3 invertebrate deuterostomes, 13 insects, 6 worms, yeast and sea hare. In the past year 19 new genome assemblies have been added, and we anticipate releasing another 28 in early 2013. Further, a large number of annotation tracks have been either added, updated by contributors or remapped to the latest human reference genome. Among these are an updated UCSC Genes track for human and mouse assemblies. We have also introduced several features to improve usability, including new navigation menus. This article provides an update to the UCSC Genome Browser database, which has been previously featured in the Database issue of this journal.},
  Doi                      = {10.1093/nar/gks1048},
  Institution              = {Center for Biomolecular Science and Engineering, School of Engineering, University of California Santa Cruz (UCSC), Santa Cruz, CA 95064, USA, Centre for Genomic Regulation (CRG), C/ Dr. Aiguader, 88, 08003 Barcelona, Spain, Center for Comparative Genomics and Bioinformatics, Huck Institutes of the Life Sciences, Pennsylvania State University, University Park, PA 16802 and Howard Hughes Medical Institute, UCSC, Santa Cruz, CA 95064, USA.},
  Language                 = {eng},
  Medline-pst              = {ppublish},
  Owner                    = {forestghost},
  Pii                      = {gks1048},
  Pmid                     = {23155063},
  Timestamp                = {2013.01.18},
  Url                      = {http://dx.doi.org/10.1093/nar/gks1048}
}

@Article{Michael2007,
  Title                    = {Simple sequence repeats provide a substrate for phenotypic variation in the Neurospora crassa circadian clock.},
  Author                   = {Todd P Michael and Sohyun Park and Tae-Sung Kim and Jim Booth and Amanda Byer and Qi Sun and Joanne Chory and Kwangwon Lee},
  Journal                  = {PLoS One},
  Year                     = {2007},
  Number                   = {8},
  Pages                    = {e795},
  Volume                   = {2},

  Abstract                 = {WHITE COLLAR-1 (WC-1) mediates interactions between the circadian clock and the environment by acting as both a core clock component and as a blue light photoreceptor in Neurospora crassa. Loss of the amino-terminal polyglutamine (NpolyQ) domain in WC-1 results in an arrhythmic circadian clock; this data is consistent with this simple sequence repeat (SSR) being essential for clock function.Since SSRs are often polymorphic in length across natural populations, we reasoned that investigating natural variation of the WC-1 NpolyQ may provide insight into its role in the circadian clock. We observed significant phenotypic variation in the period, phase and temperature compensation of circadian regulated asexual conidiation across 143 N. crassa accessions. In addition to the NpolyQ, we identified two other simple sequence repeats in WC-1. The sizes of all three WC-1 SSRs correlated with polymorphisms in other clock genes, latitude and circadian period length. Furthermore, in a cross between two N. crassa accessions, the WC-1 NpolyQ co-segregated with period length.Natural variation of the WC-1 NpolyQ suggests a mechanism by which period length can be varied and selected for by the local environment that does not deleteriously affect WC-1 activity. Understanding natural variation in the N.crassa circadian clock will facilitate an understanding of how fungi exploit their environments.},
  Doi                      = {10.1371/journal.pone.0000795},
  Institution              = {Department of Plant Pathology, Cornell University, Ithaca, New York, United States of America; Plant Biology Laboratory, Salk Institute, La Jolla, California, United States of America.},
  Keywords                 = {Circadian Rhythm; Fungal Proteins, genetics/metabolism; Gene Expression Regulation, Fungal; Genetic Variation; Microsatellite Repeats, genetics; Neurospora crassa, genetics/physiology; Phenotype},
  Language                 = {eng},
  Medline-pst              = {epublish},
  Owner                    = {naiad},
  Pmid                     = {17726525},
  Timestamp                = {2013.01.10},
  Url                      = {http://dx.doi.org/10.1371/journal.pone.0000795}
}

@Article{Miesfeld1981,
  Title                    = {A member of a new repeated sequence family which is conserved throughout eucaryotic evolution is found between the human delta and beta globin genes.},
  Author                   = {R. Miesfeld and M. Krystal and N. Arnheim},
  Journal                  = {Nucleic Acids Res},
  Year                     = {1981},

  Month                    = {Nov},
  Number                   = {22},
  Pages                    = {5931--5947},
  Volume                   = {9},

  Abstract                 = {A new class of human interspersed repeated sequences distinct from the AluI family was found by screening a human gene library with a mouse ribosomal gene non-transcribed spacer probe (rDNA NTS). A member of this sequence family was localized to a 251 bp segment between the human delta and beta globin genes: a region previously judged to be devoid of repeated DNA. The complete nucleotide sequence of this segment revealed a tandem block of 17 TG dinucleotides, a feature hypothesized by others to be a recombination hot spot responsible for gene conversion in the gamma globin locus region. When the genomes of Xenopus, pigeon, slime mold and yeast were examined, reiterated sequences homologous to both the mouse rDNA NTS and human globin repeat were found in every case. The discovery of this extraordinarily conserved repeated sequence family appears to have depended upon not using salmon sperm DNA during hybridization. The use of eucaryotic carrier DNA may bias the search for repeated sequences against any which may be highly conserved during eucaryotic evolution.},
  Keywords                 = {Animals; Biological Evolution; DNA Restriction Enzymes; DNA, genetics; Genes; Globins, genetics; Humans; Mice; Nucleic Acid Hybridization; Repetitive Sequences, Nucleic Acid},
  Language                 = {eng},
  Medline-pst              = {ppublish},
  Owner                    = {forestghost},
  Pmid                     = {6273813},
  Timestamp                = {2013.01.10}
}

@Article{miller07,
  Title                    = {28-way vertebrate alignment and conservation track in the UCSC Genome Broser},
  Author                   = {W. Miller and K. Rosenbloom and R.C. Hardison and M. Hou and J. Taylor and B. Raney and R. Burhans and D.C. King and R. Baertsch and D. Blankenberg and S.L.K. Pond and A. Nekrutenko and B. Giardine and R.S. Harris and S.T.M. Diekhans and M. Diekhans and T.H. Pringle and W.J. Murphy and A. Lesk and G.M. Weinstock and K. Lindblad-Toh and R.A. Gibbs and E.S. Lander and A. Sieperl and D. Haussler and W.J. Kent},
  Journal                  = {Genome Research},
  Year                     = {2007},
  Pages                    = {1797-1808},
  Volume                   = {17}
}

@Article{mirkin07,
  Title                    = {Expandable DNA repeats and human disease},
  Author                   = {S.M. Mirkin},
  Journal                  = {Nature},
  Year                     = {2007},
  Pages                    = {932-940},
  Volume                   = {447}
}

@Article{molla09,
  Title                    = {Triplet repeat length bias and variation in the human transcriptome},
  Author                   = {M. Molla and A. Delcher and S. Sunyaev and C. Cantor and S. Kasif},
  Journal                  = {Proceedings of the National Academy of Sciences, USA},
  Year                     = {2009},
  Pages                    = {17095-17100},
  Volume                   = {106}
}

@Article{montermini97,
  Author                   = {L. Montermini and E. Andermann and M. Labuda and A. Richter and M. Pandolfo and F. Cavalcanti and L. Pianese and L. Iodice and G. Farina and A. Monticelli and M. Turano and A. Filla and Giuseppe De Michelle and S. Cocozza},
  Journal                  = {Human Molecular Genetics},
  Year                     = {1997},
  Pages                    = {1261-1266},
  Volume                   = {6}
}

@Article{monticelli04,
  Title                    = {New clues on the origin of the Friedreich ataxia expanded alleles from the analysis of new polymorphisms closely linked to the mutation},
  Author                   = {A. Monticelli and M. Giacchetti and I. De Biase and L. Pianese and M. Turano and M. Pandolfo and S. Cocozza},
  Journal                  = {Human Genetics},
  Year                     = {2004},
  Pages                    = {458-463},
  Volume                   = {114}
}

@Article{moran77,
  Title                    = {Global stability of genetic systems governed by mutation and selection. II.},
  Author                   = {P. A. P. Moran},
  Journal                  = {Mathematical Proceedings of the Cambridge Philosophical Society},
  Year                     = {1977},
  Pages                    = {435-441},
  Volume                   = {81}
}

@Article{moran76,
  Title                    = {Global stability of genetic systems governed by mutation and selection},
  Author                   = {P. A. P. Moran},
  Journal                  = {Mathematical Proceedings of the Cambridge Philosophical Society},
  Year                     = {1976},
  Pages                    = {331-336},
  Volume                   = {80}
}

@Article{moran75,
  Title                    = {Wandering distributions and the electrophoretic profile},
  Author                   = {P. A. P. Moran},
  Journal                  = {Theoretical Population Biology},
  Year                     = {1975},
  Pages                    = {318-330},
  Volume                   = {8}
}

@Article{Morin2009,
  Title                    = {Assessing statistical power of SNPs for population structure and conservation studies.},
  Author                   = {Phillip A Morin and Karen K Martien and Barbara L Taylor},
  Journal                  = {Mol Ecol Resour},
  Year                     = {2009},

  Month                    = {Jan},
  Number                   = {1},
  Pages                    = {66--73},
  Volume                   = {9},

  Abstract                 = {Single nucleotide polymorphisms (SNPs) have been proposed by some as the new frontier for population studies, and several papers have presented theoretical and empirical evidence reporting the advantages and limitations of SNPs. As a practical matter, however, it remains unclear how many SNP markers will be required or what the optimal characteristics of those markers should be in order to obtain sufficient statistical power to detect different levels of population differentiation. We use a hypothetical case to illustrate the process of designing a population genetics project, and present results from simulations that address several issues for maximizing statistical power to detect differentiation while minimizing the amount of effort in developing SNPs. Results indicate that (i) while ~30 SNPs should be sufficient to detect moderate (F(ST) = 0.01) levels of differentiation, studies aimed at detecting demographic independence (e.g. F(ST) < 0.005) may require 80 or more SNPs and large sample sizes; (ii) different SNP allele frequencies have little affect on power, and thus, selection of SNPs can be relatively unbiased; (iii) increasing the sample size has a strong effect on power, so that the number of loci can be minimized when sample number is known, and increasing sample size is almost always beneficial; and (iv) power is increased by including multiple SNPs within loci and inferring haplotypes, rather than trying to use only unlinked SNPs. This also has the practical benefit of reducing the SNP ascertainment effort, and may influence the decision of whether to seek SNPs in coding or noncoding regions.},
  Doi                      = {10.1111/j.1755-0998.2008.02392.x},
  Institution              = {Southwest Fisheries Science Center, 8604 La Jolla Shores Drive, La Jolla, CA 92037, USA.},
  Language                 = {eng},
  Medline-pst              = {ppublish},
  Owner                    = {forestghost},
  Pmid                     = {21564568},
  Timestamp                = {2013.01.10},
  Url                      = {http://dx.doi.org/10.1111/j.1755-0998.2008.02392.x}
}

@Article{moxon94,
  Title                    = {Adaptive evolution of highly mutable loci in pathogenic bacteria},
  Author                   = {E.R. Moxon and P.B. Rainey and M.A. Nowak and R.E. Lenski},
  Journal                  = {Current Biology},
  Year                     = {1994},
  Pages                    = {24-33},
  Volume                   = {4}
}

@Article{Mularoni2010,
  Title                    = {Natural selection drives the accumulation of amino acid tandem repeats in human proteins.},
  Author                   = {Loris Mularoni and Alice Ledda and Macarena Toll-Riera and M. Mar Albà},
  Journal                  = {Genome Res},
  Year                     = {2010},

  Month                    = {Jun},
  Number                   = {6},
  Pages                    = {745--754},
  Volume                   = {20},

  Abstract                 = {Amino acid tandem repeats are found in a large number of eukaryotic proteins. They are often encoded by trinucleotide repeats and exhibit high intra- and interspecies size variability due to the high mutation rate associated with replication slippage. The extent to which natural selection is important in shaping amino acid repeat evolution is a matter of debate. On one hand, their high frequency may simply reflect their high probability of expansion by slippage, and they could essentially evolve in a neutral manner. On the other hand, there is experimental evidence that changes in repeat size can influence protein-protein interactions, transcriptional activity, or protein subcellular localization, indicating that repeats could be functionally relevant and thus shaped by selection. To gauge the relative contribution of neutral and selective forces in amino acid repeat evolution, we have performed a comparative analysis of amino acid repeat conservation in a large set of orthologous proteins from 12 vertebrate species. As a neutral model of repeat evolution we have used sequences with the same DNA triplet composition as the coding sequences--and thus expected to be subject to the same mutational forces--but located in syntenic noncoding genomic regions. The results strongly indicate that selection has played a more important role than previously suspected in amino acid tandem repeat evolution, by increasing the repeat retention rate and by modulating repeat size. The data obtained in this study have allowed us to identify a set of 92 repeats that are postulated to play important functional roles due to their strong selective signature, including five cases with direct experimental evidence.},
  Doi                      = {10.1101/gr.101261.109},
  Institution              = {Biomedical Informatics Research Programme (GRIB), Fundació Institut Municipal d'Investigació Mèdica, Barcelona 08003, Spain.},
  Keywords                 = {Amino Acid Sequence; Amino Acids, chemistry/genetics; Animals; Humans; Molecular Sequence Data; Proteins, chemistry/genetics; Repetitive Sequences, Amino Acid; Selection, Genetic; Sequence Homology, Amino Acid},
  Language                 = {eng},
  Medline-pst              = {ppublish},
  Owner                    = {forestghost},
  Pii                      = {gr.101261.109},
  Pmid                     = {20335526},
  Timestamp                = {2013.02.04},
  Url                      = {http://dx.doi.org/10.1101/gr.101261.109}
}

@Article{nachman00,
  Title                    = {Estimate of the mutation rate per nucleotide in humans},
  Author                   = {M.W. Nachman and S.L. Crowell},
  Journal                  = {Genetics},
  Year                     = {2000},
  Pages                    = {297-304},
  Volume                   = {156}
}

@Article{nair08,
  Title                    = {Adaptive copy number evolution in malaria parasites},
  Author                   = {S. Nair and B. Miller and M. Barends and A. Jaidee and J. Patel and M. Mayxay and P. Newton and F. Nosten and M. T. Ferdig and T. J. C. Anderson},
  Journal                  = {PLoS Genetics},
  Year                     = {2008},
  Pages                    = {e1000243},
  Volume                   = {4}
}

@Article{nair03,
  Title                    = {A selective sweep driven by pyrimethamine treament in southeast asian malaria parasites},
  Author                   = {S. Nair and J. T. Williams and A. Brockman and L. Paiphun and M. Mayxay and P. N. Newton and J. P. Guthmann and F. M. Smithuis and T. T. Hien and N. J. White and F. Nosten and T. J. Anderson},
  Journal                  = {Molecular Biology and Evolution},
  Year                     = {2003},
  Pages                    = {1526-1536},
  Volume                   = {20}
}

@Other{nakamura98,
  Title                    = {VNTR (variable number of tandem repeat) sequences as transcriptional, translational, or functional regulators},
  Author                   = {Y. Nakamura and K. Koyama and M. Matsushima},
  Journal                  = {Journal of Human Genetics},
  Pages                    = {149-152},
  Volume                   = {43},
  Year                     = {1998}
}

@Article{navascues09,
  Title                    = {Characterization of demograhpic expansions from pairwise comparisons of linked microsatellite haplotypes},
  Author                   = {M. Navascu{\'{e}}s and O. J. Hardy and C. Burgarella},
  Journal                  = {Genetics},
  Year                     = {2009},
  Pages                    = {1013-1019},
  Volume                   = {181}
}

@Article{naylor90,
  Title                    = {d(TG)n-d(CA)n sequences upstream of the rat prolactin gene form Z-DNA and inhibit gene transcription},
  Author                   = {L. H. Naylor and E. M. Clark},
  Journal                  = {Nucleic Acides Research},
  Year                     = {1990},
  Pages                    = {1595-1601},
  Volume                   = {18}
}

@Article{Nelissen2000,
  Title                    = {Polymorphism analysis suggests that the gelatinase B gene is not a susceptibility factor for multiple sclerosis.},
  Author                   = {I. Nelissen and K. Vandenbroeck and P. Fiten and J. Hillert and T. Olsson and M. G. Marrosu and G. Opdenakker},
  Journal                  = {J Neuroimmunol},
  Year                     = {2000},

  Month                    = {Jun},
  Number                   = {1},
  Pages                    = {58--63},
  Volume                   = {105},

  Abstract                 = {The human gelatinase B (MMP-9) gene promoter region contains a CA microsatellite repeat and a single nucleotide polymorphism which are known to influence transcriptional activity. These two polymorphisms were used to investigate the existence of an association between multiple sclerosis (MS) susceptibility and the MMP-9 gene. In a case-control analysis of 345 Swedish individuals and in a study of 125 Sardinian simplex families no genetic associations between the gelatinase B gene polymorphisms and MS susceptibility were found. These data reinforce the suggestion of epistasis in the regulation of the metalloproteinase-inhibitor balance in MS.},
  Institution              = {Rega Institute for Medical Research, Laboratory of Molecular Immunology, University of Leuven, Minderbroedersstraat 10, 3000, Leuven, Belgium.},
  Keywords                 = {Base Sequence; Female; HLA-DR Antigens, genetics; HLA-DRB1 Chains; Humans; Male; Matrix Metalloproteinase 9, genetics; Microsatellite Repeats; Molecular Sequence Data; Multiple Sclerosis, enzymology/genetics; Polymorphism, Genetic},
  Language                 = {eng},
  Medline-pst              = {ppublish},
  Owner                    = {naiad},
  Pii                      = {S0165572800001892},
  Pmid                     = {10713364},
  Timestamp                = {2013.01.16}
}

@Article{nelson08,
  Title                    = {The Population Reference Sample, POPRES: a resource for population, disease, and pharmacological genetics research},
  Author                   = {M. R. Nelson and K. Byrc and K. S. King and A. Indap and A. R. Boyko and J. Novembre and L. P. Briley and Y. Maruyama and D. M. Waterworth and G. Waeber and P. Vollenwelder and J. R. Oksenberg and S. L. Hauser and H. A. Stirnadel and J. S. Kooner and J. C. Chambers and B. Jones and V. Mooser and C. D. Bustamante and A. D. Roses and D. K. Burns and M. G. Ehm and E. H. Lai},
  Journal                  = {American Journal of Human Genetics},
  Year                     = {2008},
  Pages                    = {347-358},
  Volume                   = {83}
}

@Article{nevo05,
[truncated: 234,797 more chars]
